# Supplementary material for: Early malaria infection, dysregulation of angiogenesis, metabolism and inflammation across pregnancy, and risk of preterm birth in Malawi: A cohort study
Source: PLoS Med. 2019 Oct 1;16(10):e1002914. doi: 10.1371/journal.pmed.1002914 (PMC6772002; doi:10.1371/journal.pmed.1002914)
Supplement: S1 Anonymized data set — (XLSX) [file pmed.1002914.s001.xlsx]

## Sheet: PLOS Medicine Malaria Mediator 
StudyID	Treatment_group	AgeYrs	Parity	Maternal_height	Educ_status_tertiles	Educ_status_continuous_yrs	SocioeconomicStatus_tertiles	Socioeconomic_continuous	Ultrasound_GA_wks	Delivery_GA_wks	Sex_infant	DeliveryMode	DeliveryOutcome	Birth_weight_g	IntergrowthStandards_IGS_Weight_kg	IGS_weight_centile	LBW	SGA	PTB	Non_viable_births	Scheduled_Antenatal_visit_PCR_1	SchANV_PCR_2	SchANV_PCR_3	SchANV_PCR_4	UnscheduledANV_PCR_1	UnSchANV_PCR_2	UnSchANV_PCR_3	UnSchANV_PCR_4	UnSchANV_PCR_5	UnSchANV_PCR_6	UnSchANV_PCR_7	UnSchANV_PCR_8	Placental_pcr	Delivery_peripheral_pcr	Placental_histology	GA_corrected_wks.Visit1	MaternalWeight.Visit1	MaternalBMI.Visit1	MaternalHb.Visit1	PCR.Visit1	CHI3L1ngmL.Visit1	ICAM1ngmL.Visit1	c_TNFRIIngml.Visit1	Angptl3ngmL.Visit1	sEngngmL.Visit1	sFlt1ngmL.Visit1	LeptinngmL.Visit1	PlGFpgmL.Visit1	CRP_EugmL.Visit1
1.001	1	20	1	150	2	7	2	-1.10024	20.1429	40	2	Spontaneous	Live birth	2550	2.54	3.03	0	1	0	0	0	0			0								0	0	1	20.1429	46	20.4444	10	0	21.7677	167.892	0.998465	11.8994	0.466425	3.31678	4.30963	33.7156	8.89855
1.003	1	18		150	2	7	3	1.3076	19.5714	42	2	Spontaneous	Live birth	3100	3.1	17.01	0	0	0	0	0	0		0									0	0	1	19.5714	57	25.3333	9.6	0	122.943	1195.15	6.73371	47.8071	6.80072	2.91937	8.86567	22.782
1.005	1	16		155	2	6	2	-0.212647	28.4286	38	2	Spontaneous	Live birth	2500	2.5	9.8	0	1	0	0	0	0											0	0	0
1.006	0	17	1	152	1	2	3	0.511221	19.7143	40.7143	2	Spontaneous	Live birth	2800	2.8	7.56	0	1	0	0	0	0		0	0								0	0	0	19.7143	58	25.1039	13.1	0	32.9487	30.6548	2.50754	15.8347	1.23937	1.49713	10.5403	22.7875	3.13766
1.007	0	22	1	155	2	6	2	-1.19767	17.5714	39.1429	1	Spontaneous	Live birth	3060	3.06	30.55	0	0	0	0	0	0		0										0		17.5714	56	23.3091	11.6	0	27.2762	606.738	2.78535	21.9501	1.60554	0.811805	4.49043	44.6797	7.00346
1.011	0	18		149	1	4	2	-0.242397	17.4286	39	1	Spontaneous	Live birth	2600	2.6	5.34	0	1	0	0	0	0		0									0	0	1	17.4286	50	22.5215	10	0	6.7566	1120.13	2.73891	31.9076	2.98057	2.28363	8.4731	68.6221	1.85493
1.013	0	16		161	2	7	3	0.0538446	28.8571	34	2	Spontaneous	Live birth	2000	2	36.2	1	0	1	0	1												0	0	1
1.014	1	18		151	1	0	1	-1.62596	16.1429	40.8571	2	Spontaneous	Live birth	3000	3	17.28	0	0	0	0	0												0	0	1	16.1429	57	24.9989	12	0	33.38	225.943	1.59426	25.9985	2.80398	2.49558	6.4483	7.94727
1.015	0	17		160	1	4	3	0.620735	24.5714	37	1	Spontaneous	Live birth	2500	2.5	15.95	0	0	0	0	0	0	0	0									0	0	1	22.4286	60	23.4375	8.4	0	21.7677	183.886	5.54239	34.8167	2.47727	1.80655	14.8071	57.6446	5.63619
1.016	0	19	1	150	3	12	3	0.833358	22.4286	38.29	1	Spontaneous	Live birth	3300	3.3	66.5	0	0	0	0	1	1		0									0	0	0	22.4286	48	21.3333	12.5	1	33.8242	199.569	1.94123	13.6857	0.938523	1.83316	5.75691	64.2131	1.72451
1.017	0	20	1	152	1	3	2	-1.32123	25.2857	34	2	Spontaneous	Live birth	2000	2	36.2	1	0	1	0	0	0											1	0	0	21	54	23.3726	11.1	0	11.4071	194.373	3.9757	15.8347	2.05783	1.18325	4.81935	23.3026	47.1622
1.021	0	18		150	2	8	1	-1.44038	21.4286	37.2857	1	Spontaneous	Live birth	2200	2.2	3.14	1	1	0	0	0	0		0									0	0	1	21.4286	55	24.4444	9.4	0	9.30441	146.001	4.89263	13.06	12.0641	2.17213	5.81037	81.9862	7.1836
1.022	0	18		160	3	12	3	0.444705	17.5714	38.4286	2	Spontaneous	Live birth	2500	2.5	7.07	0	1	0	0	0	0	0	0									0	0	1	17.5714	53	20.7031	8.5	0	17.7792	152.049	4.38359	13.6965	3.04224	1.88047	11.627	19.8511
1.024	1	18		150	3	13	2	-0.281725	23.1429	39.4286	1	Forcep/vaccuum	Live birth	3100	3.1	30.3	0	0	0	0	0	0		0										0		23.1429	66	29.3333	11.5	0	20.5379	111.636	1.75459	17.2703	2.38472	2.14548	24.8072	91.7594	8.14905
1.025	0	20		155	2	8	1	-1.5933	22.4286	38.5714	1	Spontaneous	Live birth	2200	2.2	0.9	1	1	0	0	0	0		0									0	1	1	22.4286	56	23.3091	11.4	0	9.30441	468.101	3.17059	16.9112	3.20649	1.90333	7.30965	50.0528	5.65615
1.026	1	19		160	2	7	1	-1.69233	17.2857	39.7143	1	Spontaneous	Live birth	3300	3.3	45.59	0	0	0	0	1	0	0	1	0								0	0	0	17.2857	58	22.6562	10.9	1	14.9192	1217.82	3.20579	10.4736	2.98057	0.46453	7.68889	31.6167	27.8691
1.029	1	22	1	153	2	7	1	-1.57243	21.1429	39.2857	2	Spontaneous	Live birth	2500	2.5	3.74	0	1	0	0	0	0	0	0									0	0	1	20.1429	52	22.2137	11.3	0	27.2762	114.584	3.07686	26.1054	0.680274	1.92754	2.65989	20.9036	2.717
1.03	1	18		150	2	6	1	-1.54865	21.4286	39	1	Spontaneous	Live birth	3100	3.1	36.32	0	0	0	0	0	0	0	0									0	0	1	20.4286	57	25.3333	10.1	0	165.816	305.526	5.6289	33.4857	11.4176	2.02955	6.38205	33.2612
1.031	0	19		155	1	0	1	-1.62659	26.2857	38	1	Spontaneous	Live birth	3200	3.2	61.91	0	0	0	0	0	1	0										0	0	1	23.1429	59	24.5578	10	0	32.0557	1403.52	6.18797	15.8347	3.43084	2.79101	9.43442	42.3647	12.6921
1.035	1	16		160	2	7	1	-1.40497	22.8571	38.4286	1	Spontaneous	Live birth	3600	3.6	85.56	0	0	0	0	1												1	0	1	22.8571	65	25.3906	10.4	1	4.602	207.304	1.22953	7.45554	2.19851	1.68563	5.47329	106.79	1.68858
1.036	0	20		155	2	8	1	-1.69233	19.5714	38.5714	2	Spontaneous	Live birth	2800	2.8	23.83	0	0	0	0	1	1	1	1									0	0	1	19.5714	58	24.1415	10.4	1	14.9537	30.6548	6.42004	48.557	7.51534	3.99212	2.72551	77.688
1.037	0	21	1	146	2	8	2	-0.991967	18	41.2857	2	Cesarean section	Live birth	3700	3.7	76.54	0	0	0	0	1	0	1	1										0		18	43	20.1726	10	1	11.4071	74.5973	2.28907	17.4499	3.56475	2.70352	6.81723	56.1925	1.0349
1.038	0	18		150	3	13	3	2.33682	20.7143	41	2	Cesarean section	Live birth	3600	3.6	71.13	0	0	0	0	1		1	1									0	1	1	20.7143	54	24	10.5	1	65.1059	149.455	1.54871	8.71365	1.78845	2.30019	7.41741	72.1189
1.039	1	19	1	141	1	0	1	-1.62596	23.2857	39.4286	2	Spontaneous	Live birth	2400	2.4	1.88	1	1	0	0	1			1									0	1	1	23.2857	48	24.1437	12	1	14.9192	349.225	1.60836	8.51872	1.18979	1.3329	2.08297	54.7432	1.07673
1.04	0	20		154	3	11	2	-0.317133	20.7143	38	2	Spontaneous	Live birth						0	0	1	1	1	1												20.7143	63	26.5643	8.3	1	17.8949	30.6548	5.10625	7.1017	7.66315	3.82446	3.00385	9.10109	20.3458
1.041	1	21	1	150.6	2	8	2	-0.991967	16.7143	39.29	1	Spontaneous	Live birth	3300	3.3	51.77	0	0	0	0	1	0	1	0	0	1	1						0	1	1	16.7143	50	22.0455	9.9	1	32.9487	326.252	1.25166	16.9112	2.61547	3.22418	3.34948	28.4833	3.69881
1.042	1	17		149	2	5	2	-1.03827	20	36.2857	2	Spontaneous	Live birth	2500	2.5	33.19	0	0	1	0	1	1	0										0	0	1	20	41	18.4676	9.19	1	24.0838	235.133	4.54672	17.6296	4.96594	0.869677	1.40396	45.2151	2.18347
1.043	1	18		156	2	8	2	-1.15302	19.4286	38.1429	2	Spontaneous	Live birth	3200	3.2	69.45	0	0	0	0	1	1	1	0									1	0	1	19.4286	51	20.9566	9.4	1	36.7139	30.6548	4.80557	12.6997	9.19694	1.47284	2.29776	12.3923
1.044	1	17		153	2	8	2	-1.24392	15.8571	41.4286	2	Spontaneous	Live birth	2600	2.6	1.75	0	1	0	0	1	0	1	0	1	0	0						1	1	1	15.8571	46.5	19.8642	10.6	1	41.8118	1896.85	6.05074	24.2971	3.07114	1.58169	3.65743	3.95477	11.5867
1.045	0	18		158	1	0	1	-1.49391	19.7143	39.5714	1	Spontaneous	Live birth	2900	2.9	13.94	0	0	0	0	0	1	0	1			1	0					1	1	1	19.7143	52	20.83	11	0	11.4071	181.243	1.29597	13.8646	1.43583	0.975786	1.45389	30.5702	3.04925
1.046	0	17		150	3	10	2	-0.449757	19	35.4286	1	Spontaneous	Live birth	2500	2.5	43.55	0	0	1	0	0	1	1		1								1	0	0	19	56	24.8889	11.5	0	13.251	154.293	1.22953	10.6516	0.938523	0.932376	8.45977	33.0151	1.13256
1.047	0	16		157	1	4	2	-1.20293	19.5714	38.7143	1	Spontaneous	Live birth	2700	2.7	10.45	0	0	0	0	1	1	1	0									0	0	1	19.5714	49.5	20.082	10.9	1	11.4071	30.6548	2.96	11.1861	1.53304	4.38253	5.70333	67.5176	2.39096
1.048	1	18		151	3	11	2	-0.478187	20.7143	42.2857	2	Spontaneous	Live birth	2400	2.4	0.33	1	1	0	0	0	0	0	0									0	0	0	20.7143	55	24.1217	10.1	0	13.3931	325.177	3.93937	21.3421	2.8836	1.69166	7.09098	23.3719
1.049	0	17	1	151	2	7	1	-1.69233	21.2857	39.8571	2	Spontaneous	Live birth	3000	3	26.07	0	0	0	0	1	1	1	1									0	0	1	21.2857	59	25.8761	8.6	1	9.30441	71.3375	1.74332	14.5805	2.15172	2.11399	9.05095	34.7679	0.938618
1.053	1	16		157	3	11	3	7.80386	21.8571	39.1429	1	Spontaneous	Live birth	3300	3.3	53.87	0	0	0	0	0	0	0	1	1								0	1	0	21.5714	58	23.5304	12.5	0	19.0801	133.661	1.46908	15.1919	1.7052	1.30392	13.64	107.488
1.055	0	20	1	150	1	0	2	-1.3218	23	37.5714	2	Spontaneous	Live birth	3000	3	59.93	0	0	0	0	0	1	1										0	0	0	23	50	22.2222	11.8	0	47.1774	402.308	2.49394	7.63383	0.411547	3.57046	6.84447	97.4424	12.6472
1.056	1	20	1	160	2	5	2	-0.599202	22.2857	40.2857	2	Spontaneous	Live birth	3200	3.2	40.4	0	0	0	0	1	1	0	0									0	0	0	22.2857	58	22.6562	10.6	1	13.251	1247.04	3.73145	20.148	2.29161	0.14661	15.9819	162.463	1.76497
1.057	1	16	1	150	3	10	2	-0.621867	21.7143	39.7143	2	Spontaneous	Live birth	3200	3.2	47.51	0	0	0	0	1	0	0	0	1	0								0		21.7143	61	27.1111	10	1	13.251	859.758	5.29008	13.6857	4.22727	2.1261	21.2149	87.2365	14.4411
1.058	0	20	1	155	1	4	3	2.86581	23.1429	37.8571	2	Spontaneous	Live birth	3000	3	55.04	0	0	0	0	0	1	1										0	1	0	23.1429	56	23.3091	10.3	0	21.4529	253.934	2.31525	9.93889	1.68355	1.32893	7.84257	97.8732	5.3625
1.059	1	19		150	3	11	3	0.737919	18.5714	39.4286	2	Spontaneous	Live birth	2800	2.8	14.97	0	0	0	0	1	1	1	0	0	1							1	1	1	18.5714	43	19.1111	10.8	1	24.0481	318.671	4.95525	22.6597	4.11141	1.0493	5.92361	14.5688	24.9972
1.06	1	18		145	2	5	2	-1.29205	21.8571	38.5714	2	Spontaneous	Live birth	1900	1.9	0.15	1	1	0	0		0	0	1									0	0	1	21.8571	40	19.025	7.6		57.1381	30.6548	3.78284	9.63353	11.4664	1.26463	3.34082	27.9854	6.51873
1.061	0	18		149	1	0	2	-1.35023	20.1429	36.8571	2	Spontaneous	Live birth	2100	2.1	3.29	1	1	1	0	1	1	1										1	0	1	20.1429	50	22.5215	9.5	1	73.8956	372.053	9.54583	33.7612	5.16692	2.06361	3.54158	18.7911	4.64155
1.062	0	19	1	160	2	7	2	-1.07572	18.4286	38	1	Spontaneous	Live birth	3080	3.08	50.46	0	0	0	0	0	0		0									0	0	1	19	50	19.5312	10.4	0	22.7764	100.541	2.84945	10.5504	2.343	3.30367	3.68186	51.2233	7.42884
1.063	1	19	1	155	1	0	1	-1.74586	29.4286	38	2	Spontaneous	Live birth	3000	3	52.61	0	0	0	0	1	0			0								0	0	0
1.064	0	25	1	154	3	10	3	4.04254	22.8571	40.1429	1	Spontaneous	Live birth	3100	3.1	21.89	0	0	0	0	0	0	0	0	0								0	0	0	22.5714	70	29.5159	12.4	0	11.7061	1061.03	1.44939	6.14417	2.15635	1.09505	24.856	58.1034	7.59961
1.065	1	18		145	1	4	3	0.80566	21.7143	37.5714	2	Spontaneous	Live birth	2200	2.2	2.85	1	1	0	0	1	0	1										0	0	1	21.7143	47	22.3543	9.5	1	21.5139	471.126	2.76567	12.0352	1.36824	1.97271	4.31477	159.469
1.066	0	22	1	149	1	0	2	-1.29745	24.8571	32	1	Spontaneous	Live birth	1370	1.37	10.72	1	0	1	0	0	1	1		0								0	0	0	22.4286	50	22.5215	11	0	6.8233	73.9024	1.69407	15.4792	2.43586	1.22792	3.77407	31.6357	0.598241
1.067	1	20	1	150	2	8	1	-1.44038	16.5714	38.4286	1	Spontaneous	Live birth	2600	2.6	8.25	0	1	0	0	0	0	0	0	1		0	0	1	1			0	0	0	16.5714	73	32.4444	13.2	0	9.48893	2744.25	1.33373	10.7035	1.29737	2.19842	10.7265	22.0588	6.49979
1.07	0	20	1	156	1	0	1	-1.62596	20.2857	36.7143	1	Spontaneous	Live birth	2700	2.7	36.56	0	0	1	0	0	1	0	1									1	0	0	20.2857	55	22.6003	8.6	0	75.031	702.241	29.1097	17.3423	1.49149	0.994451	5.35615	34.638	7.18226
1.071	0	19	1	151	1	3	1	-1.49391	22.1429	37.7143	2	Spontaneous	Live birth	2100	2.1	1.35	1	1	0	0	1	0	1	0										1	1	22.1429	50	21.9289	11	1	59.8227	1977.83	6.36453	25.6537	4.02252	0.994451	6.50554	25.6738	5.62793
1.072	0	18		150	2	8	3	0.791879	19	39.1429	2	Spontaneous	Live birth	2500	2.5	4.15	0	1	0	0	0	0	0	0									0	0	0	19	59	26.2222	12	0	534.558	58.0939	1.66828	11.4698	1.05126	2.84302	7.21435	47.1253	1.94317
1.074	1	19	1	153	2	6	1	-1.44962	17.5714	40.7143	2	Spontaneous	Live birth	2500	2.5	1.44	0	1	0	0	0	0	0	1	1								0	0	0	17.5714	53	22.6409	12.3	0	6.8233	256.227	1.26953	16.5651	1.87383	1.02187	8.53263	23.6993	3.84295
1.076	1	18		151	1	0	1	-1.51769	21.1429	39.8571	1	Spontaneous	Live birth	3000	3	17.57	0	0	0	0	1	1	1	1									1	1	1	21.1429	57	24.9989	9.6	1	21.4529	358.358	4.24037	30.9681	4.28874	6.26046	9.53093	18.4653	16.0244
1.077	1	19	1	154	2	7	2	-0.289889	18.2857	38.71	2	Spontaneous	Live birth	2800	2.8	22.08	0	0	0	0	0	1	1	1	1								1	1	0	18.2857	57	24.0344	13.6	0	6.8233	111.833	1.70697	9.32846	3.25989	3.78548	10.7265	31.3029	0.881006
1.078	0	22	1	152	1	0	1	-1.37464	29.8571	36	1	Spontaneous	Live birth	2500	2.5	31.62	0	0	1	0	1												1	0	1
1.079	0	17		150	2	7	3	0.0630852	28	31.14	2	Spontaneous	Live birth	2700	2.7	99.9	0	0	1	0	0	1	1												0	20.5714	62	27.5556	9.1	0	11.7061	94.7823	3.79607	29.9336	3.2146	2.27057	20.3781	148.635	2.88787
1.081	0	18		154	2	7	2	-0.991967	23.4286	34.43	1	Spontaneous	Live birth						1	0	1	0														23.4286	64	26.986	11.4	1	35.8396	265.352	8.99026	11.4698	28.7428	5.67663	22.3562	3.95477	11.3776
1.082	1	20	1	155	2	6	2	-0.72896	28	38	2	Spontaneous	Live birth	3400	3.4	85.13	0	0	0	0	0	0	0										1	0	0
1.083	1	20		150	2	5	3	0.210784	20.1429	39.2857	1	Spontaneous	Live birth	3000	3	23.61	0	0	0	0	0	0	0		1	1									1	20.1429	54	24	11.3	0	6.8233	608.465	1.38512	17.965	1.63571	0.935097	16.8572	66.7883	0.743521
1.084	0	17		150	2	6	1	-1.54865	23.2857	40.4286	2	Spontaneous	Live birth	2960	2.96	17.64	0	0	0	0	1	0	1	1									1	1	1	23.2857	46	20.4444	9.6	1	268.04	507.304	10.113	30.7292	8.99321	1.54527	3.71425	40.0098	11.9936
1.085	0	23	1	155	2	8	3	4.3377	21.5714	29.5714	3	Spontaneous	Live birth						1	0	1	0												0		21.5714	61	25.3902	11.4	1	9.48893	390.824	3.33452	19.8379	2.75867	0.648472	13.1831	16.5141	16.9217
1.086	0	18		150	2	5	1	-1.44038	19.8571	36.57	1	Spontaneous	Live birth	2550	2.54	25.68	0	0	1	0	1	1	1											1	0	19.8571	44	19.5556	9.6	1	11.7061	30.6548	1.55233	6.14417	3.48557	1.12251	5.02412	48.1476	4.41368
1.09	0	21	1	150	2	5	2	-1.12459	19	37.8571	1	Spontaneous	Live birth	2800	2.8	26.28	0	0	0	0	1	0	1	1	0	0	1						1	1	0	19	55	24.4444	12.4	1	4.602	91.8717	1.17973	5.99349	1.63571	2.8524	3.71886	19.7696	4.6239
1.092	0	20	1	150	2	6	1	-1.69233	22.8571	37.2857	2	Spontaneous	Live birth	2600	2.6	24.66	0	0	0	0	1	0	1										1	1	0	22.8571	45	20	11	1	17.0777	382.508	2.06883	5.39175	2.10948	1.00816	2.34179	143.369	1.1241
1.094	1	19	1	145	1	4	1	-1.76964	18.4286	38.7143	1	Spontaneous	Live birth	2856	2.86	19.46	0	0	0	0	1		1	1	1								0	1	0	18.4286	47	22.3543	10.8	1	9.48893	122.86	1.84249	3.44837	2.20313	0.925972	2.53504	27.9854	2.56691
1.095	0	19		154	1	0	1	-1.74586	25.5714	38	1	Spontaneous	Live birth	3000	3	42.54	0	0	0	0	1	1											1	1	1
1.096	1	14		150	2	5	1	-1.44038	20.5714	39.7143	2	Spontaneous	Live birth	3000	3	27.65	0	0	0	0	1	1	1	1	1									0	1	20.5714	54	24	9	1	24.0481	169.976	4.95525	15.7892	13.1308	2.52945	5.29192	13.2751	15.8838
1.097	0	18		160	2	6	1	-1.40497	19	39	2	Spontaneous	Live birth	2700	2.7	12.44	0	0	0	0	1	0	1	1	1	1	1	1					0	1	1	19	51	19.9219	8.8	1	11.7061	447.942	4.08757	16.5651	3.03291	1.2371	4.4209	50.3677	7.26928
1.099	0	20		156	1	4	1	-1.62596	22.2857	37	2	Spontaneous	Live birth	2900	2.9	60.3	0	0	0	0	1	0	1	1	0	0							0	1	0	22.2857	56	23.0112	8.19	1	32.9238	386.671	7.84319	43.9037	5.55801	3.55846	4.06286	86.9218	9.76738
1.1	0	18		160	2	5	1	-1.44038	21.7143	35	1	Spontaneous	Live birth	2500	2.5	53.16	0	0	1	0	1	0	1										1	1	1	21.7143	52	20.3125	11.5	1	26.4602	476.849	6.15961	22.6597	7.10149	1.13167	8.97345	142.994	26.6636
1.101	1	19	1	162	2	5	1	-1.57243	18	39.5714	1	Spontaneous	Live birth	3400	3.4	57.42	0	0	0	0	1	0	1	0	0								0	0	0	18	62	23.6244	11	1	4.602	1000.11	2.897	10.0149	0.375122	2.59541	7.62351	50.6986	42.2984
1.102	1	19	1	150	2	5	1	-1.69233	20.7143	39.1429	2	Spontaneous	Live birth	2958	2.96	30.73	0	0	0	0	1	1	1	1	1	1	1						0	1	0	20.7143	50	22.2222	10.1	1	6.68471	877.579	1.4715	12.2568	3.05758	1.54184	12.8711	116.681	2.44656
1.103	1	19	1	154	2	7	1	-1.69233	19.4286	40.5714	1	Spontaneous	Live birth	3300	3.3	34.29	0	0	0	0	0	0	1	1	1								1	1	0	19.4286	60	25.2994	11.8	0	16.865	6456.1	1.25047	3.07731	1.17465	1.18792	2.1867	18.4695	4.85679
1.105	1	20	1	150	1	0	1	-1.76964	22.1429	35.7143	2	Spontaneous	Live birth	2800	2.8	74.92	0	0	1	0	1	0	0										0	0	1	22.1429	51	22.6667	9.3	1	40.8326	593.639	13.6614	16.8576	2.34296	1.98354	5.82181	19.7696	22.6419
1.106	0	28		150	3	12	3	5.3149	20	40.4286	1	Spontaneous	Live birth	3100	3.1	19.12	0	0	0	0	1	1	1	1	1								0	0	1	20	50	22.2222	10.5	1	49.2272	537.535	6.29893	13.1977	2.35198	1.02392	11.9069	86.5792	7.79332
1.107	1	22	1	150	1	0	1	-1.60218	22.2857	39.7143	2	Spontaneous	Live birth	3300	3.3	57.57	0	0	0	0	0	0	0	0									1	1	1	22.2857	54	24	10.1	0	9.15103	399.863	1.58833	7.43324	2.73394	2.04475	4.20709	23.2994	22.2187
1.108	0	20	1	155	2	7	1	-1.54865	18.8571	36.7143	2	Spontaneous	Live birth	3000	3	74.18	0	0	1	0	0	1	0		0								1	0	0	18.8571	55	22.8928	9.9	0	45.5156	63.0511	0.793493	5.97836	1.68347	1.44396	2.98485	29.7732	16.7856
1.109	1	18		155	2	8	1	-1.54865	19.1429	39.2857	2	Spontaneous	Live birth	2244	2.24	0.8	1	1	0	0	1	0	0	0	1	0	0						0	0	1	19.1429	47	19.563	10.6	1	17.4164	48.8773	3.55785	14.9002	4.06412	4.65424	13.5189	62.3265	3.58143
1.11	1	17		155	3	12	2	-0.765546	21.4286	38.7143	1	Spontaneous	Live birth	2700	2.7	10.45	0	0	0	0	1	1	0	1	0	0	1						0	0	1	21.4286	56	23.3091	8.6	1	4.602	1503.37	2.48308	5.61741	15.6456	1.68914	2.67522	30.4987	2.87763
1.111	0	24	1	150	3	12	2	-1.0175	21.5714	36.4286	2	Spontaneous	Live birth	2800	2.8	61.43	0	0	1	0	0	0	1										0	0	0	21.5714	55	24.4444	12.7	0	4.602	224.225	0.843953	5.0783	3.37822	3.41409	20.9297	99.9936	0.720647
1.113	1	23	1	155	3	10	2	-0.621867	20.1429	39.7143	2	Spontaneous	Live birth	3300	3.3	57.57	0	0	0	0	0	0	1	0									1	1	0	20.1429	57	23.7253	10.8	0	4.602	30.6548	0.568323	4.54223	1.4557	0.954121	6.1282	53.9175	2.2501
1.114	1	17		165	2	9	3	0.0386744	22.8571	33.4286	1	Spontaneous	Live birth	2240	2.24	65.62	1	0	1	0	1	0	0										0	0	1	22.8571	58	21.3039	9.19	1	16.0381	201.403	4.93578	20.2593	6.7712	0.853395	12.995	24.729	16.3651
1.115	0	22		150	2	9	1	-1.69233	21.8571				Live birth							0	0	1	1	1	1											21.8571	52	23.1111	10.6	0	6.68471	95.5501	1.07261	7.61623	1.68347	1.06493	14.396	53.9175	2.77973
1.116	0	22	1	160	2	8	1	-1.54865	21.1429	36.2857	1	Spontaneous	Live birth	2900	2.9	64.06	0	0	1	0	0	0	0	0	0	0							0	0	0	21.1429	59	23.0469	12	0	6.68471	92.4397	1.61435	5.43738	2.7881	1.41952	3.61879	58.1082	1.46098
1.117	1	17		153	2	9	3	1.26412	24.1429	39	1	Spontaneous	Live birth	3200	3.2	46.16	0	0	0	0	0	0	0	0										0		23.5714	48	20.5049	9.69	0	4.602	86.1383	2.00692	20.6453	5.45824	2.82366	2.38245	186.702	0.390625
1.121	0	18		155	2	5	2	-0.728389	23.2857	36.1429	1	Spontaneous	Live birth	2600	2.6	38.15	0	0	1	0	1	0	0										0	0	1	23.2857	53	22.0604	8.6	1	14.5609	37.5346	3.07157	16.9951	5.35616	1.17863	9.73914	41.5201	6.88747
1.122	0	21		150	3	12	3	7.22914	20	35.1429	1	Spontaneous	Live birth	2500	2.5	49.94	0	0	1	0	0	0	0		0	0							0		0	20	52	23.1111	7.9	0	4.602	410.666	1.71862	20.6453	8.99349	2.96451	4.30894	15.1865	0.475611
1.123	0	16		155	2	8	3	2.63891	19.4286	39.4286	2	Spontaneous	Live birth	2300	2.29	1.02	1	1	0	0	1	1	0	0									0	0	1	19.4286	46.8	19.4797	9.4	1	11.1808	728.462	7.72265	14.9951	7.46865	9.50347	8.63932	55.0576	33.1655
1.124	1	21	1	150	2	8	2	-0.9659	21.8571	36.2857	1	Spontaneous	Live birth	2700	2.7	45.02	0	0	1	0	1	0	1										0	0	0	21.8571	53	23.5556	11.6	1	27.3342	234.182	2.69629	20.0664	3.05758	1.73836	4.64011	115.655	1.63934
1.125	0	23	1	150	2	7	1	-1.44038	22.5714	38.7143	1	Spontaneous	Live birth	3200	3.2	50.6	0	0	0	0	1	0	0	0	0	0							0	0	1	22.5714	58	25.7778	9.1	1	4.602	95.5501	1.12374	12.2568	6.62094	0.973356	7.98859	51.6435	8.5547
1.126	0	19		153	1	4	1	-1.74586	23.2857	37.2857	2	Spontaneous	Live birth	2700	2.7	34.17	0	0	0	0	1	1	1	1	1								0	1	1	23.2857	52	22.2137	10	1	6.68471	69.8368	6.48256	19.4885	2.35198	0.257223	20.4513	109.319	11.8166
1.127	1	17		160	2	8	1	-1.44038	19.1429	40	2	Spontaneous	Live birth	2900	2.9	16.88	0	0	0	0	1	1	1	1									0	0	1	19.1429	51	19.9219	8.5	1	35.0744	136.323	7.5226	12.1182	6.50567	1.70816	1.29616	17.8186
1.128	1	19	1	154	1	4	1	-1.62596	24.1429	38	2	Cesarean section	Live birth	2890	2.89	41.16	0	0	0	0	0	0	0										0	0	0
1.129	1	17		150	3	10	3	0.104563	23	30.1429	2	Spontaneous	Live birth	2080	2.08	99.08	1	0	1	0	1	0											0	1	1	23	51	22.6667	8.5	1	4.602	30.6548	3.92519	7.61623	2.73394	5.89973	4.64011	250.179	23.6551
1.13	0	18		150	2	5	1	-1.40497	21.1429	38.4286	2	Spontaneous	Live birth	2800	2.8	25.7	0	0	0	0	1	0	0	0									0	0	1	21.1429	49	21.7778	8	1	30.9251	251.358	11.0504	32.2808	2.89616	1.82217	7.61326	84.3967	68.8373
1.131	0	23	1	150	2	8	1	-1.44038	21.2857	36	2	Spontaneous	Live birth	2800	2.8	69.73	0	0	1	0	1	0	0		1								0	0	0	21.2857	52	23.1111	10.8	1	11.1808	113.722	2.77648	26.6733	1.73997	1.83944	8.30692	554.916	3.60819
1.132	1	20	1	150	2	8	2	-0.991967	21.2857	37	2	Spontaneous	Live birth	3300	3.3	89.04	0	0	0	0	1	0	1	0											0	21.2857
1.133	1	19		160	2	7	2	-0.708365	24.1429	38	2	Spontaneous	Live birth	2700	2.7	22.87	0	0	0	0	1	0	0										0	0	1
1.134	0	18		155	2	8	1	-1.71611	19.2857	31.1429	2	Spontaneous	Live birth	1540	1.54	57.28	1	0	1	0	1	0				0							0	1	1	19.2857	52.8	21.9771	10.1	1	11.1808	467.861	4.03444	19.1038	5.2539	3.4597	10.3619	33.7784	15.2272
1.135	0	19		162	3	11	3	-0.0297741	20.2857	39	1	Spontaneous	Live birth	3200	3.2	46.16	0	0	0	0	1	0	0	0									0	0	0	20.2857	57	21.7193	7.5	1	6.68471	30.6548	4.68	4.36426	0.688767	0.715088	1.87765	6.26242	4.93772
1.136	1	19		150	2	6	1	-1.57306	16.4286	43.7143	2	Spontaneous	Live birth	2600	2.6	0.93	0	1	0	0	1	1	1	1	0	0	0	1					0	0	1	16.4286	60.1	26.7111	11	1	6.68471	76.461	3.59856	18.3354	2.29698	2.72323	14.5074	3.95477	6.20568
1.139	0	22	1	150	2	7	1	-1.44038	20.4286	38.7143	1	Spontaneous	Live birth	3500	3.5	76.75	0	0	0	0	1	0	0	0	0								0	0	0	20.4286	48	21.3333	8.6	1	6.68471	37.5346	1.41971	4.36426	1.68347	1.89624	1.8149	50.1323	3.51434
1.14	1	17		150	2	7	2	-1.2967	26.2857	38	2	Spontaneous	Live birth	2800	2.8	32	0	0	0	0	1	0			1								1	1	1
1.141	1	17	1	150	2	5	2	-1.01632	26.8571	38	1	Spontaneous	Live birth	2760	2.76	21.14	0	0	0	0	1												0	0	0
1.142	1	17		150	2	6	1	-1.54865	22.5714	36.7143	2	Spontaneous	Live birth	2500	2.5	25.13	0	0	1	0	1	0	1	0									0	0	1	22.5714	51	22.6667	9.9	1	31.4938	624.6	11.4184	47.4203	2.93152	1.23075	2.37003	16.1932	34.853
1.143	0	18	1	150	2	7	1	-1.69233	20.8571	36.8571	1	Spontaneous	Live birth	3000	3	62.78	0	0	1	0	0	0	0	0									0	0	0	20.8571	47	20.8889	11.5	0	9.80648	30.6548	1.22902	21.4201	1.65995	0.508937	11.6104	88.337	0.390625
1.144	0	23		150	2	9	2	-1.10024	15.5714	41.29	1	Spontaneous	Live birth						0	0	1	0	0	0		0										15.5714	54	24	9	1	30.7178	217.571	2.90942	23.5683	5.31674	0.734717	8.32948	6.38708	1.3208
1.145	0	21		150	1	0	1	-1.41661	17	38.5714	1	Spontaneous	Live birth	2500	2.5	4.57	0	1	0	0	1	0	0										0	0	0	17	42.2	18.7556	8.6	1	21.0483	198.704	10.6225	36.2076	3.17908	3.60284	15.0491	35.9055	10.3872
1.146	1	23		160	2	7	2	-1.2677	20.8571	40.43	1	Spontaneous	Live birth	2400	2.4	0.579	1	1	0	0	1	0	0	0									0	0	1	20.8571	62.9	24.5703	7.2	1	8.00817	628.758	5.90207	13.4975	0.37586	1.38345	3.49761	18.685	6.22207
1.147	1	17		155	3	12	2	-0.569084	20.8571	40.4286	1	Spontaneous	Live birth	2900	2.9	8.38	0	1	0	0	0	0	0	0	0								1	1	1	20.8571	66.9	27.846	9.19	0	5.88149	35.2966	1.10631	10.4517	0.698215	0.243808	3.36545	19.757	0.390625
1.148	1	19		150	2	7	2	-1.2967	18.5714	37.57	1	Spontaneous	Live birth	2500	2.5	10.27	0	0	0	0	1	1	1	1	0								1	1	1	18.5714	56.1	24.9333	10.6	1	12.8661	184.965	5.36094	13.4975	10.9646	1.07398	7.51892	19.3994	4.49126
1.149	0	17		150	2	7	1	-1.54865	21.8571	35.2857	1	Spontaneous	Live birth	2500	2.5	46.73	0	0	1	0	1	1	0										0	0	1	21.8571	47.3	21.0222	8.9	1	44.4073	130.221	4.58326	9.12991	1.06777	0.564078	3.62705	19.2207	2.50139
1.15	1	24	1	152	2	6	1	-1.44038	22.2857	36.4286	1	Spontaneous	Live birth	2500	2.5	23.98	0	0	1	0	1	1	0	1									1	0	0	22.2857	52	22.5069	9.1	1	35.8644	169.565	3.15636	11.0206	1.57191	0.704734	1.34243	70.6362	2.80494
1.151	0	17		150	1	0	3	0.214139	17.8571	40.8571	1	Spontaneous	Live birth	2500	2.5	0.76	0	1	0	0	1	1	1	1		0	0	1					0	0	1	17.8571
1.152	1	20		153	3	10	3	5.29989	16.7143	36.2857	2	Spontaneous	Live birth	2040	2.04	4.34	1	1	1	0	1	0	1		1	0	0	1					1	1	1	16.7143	55	23.4952	9.1	1	16.705	496.503	4.7715	22.3955	3.88499	1.43997	6.34033	38.6672	10.3142
1.153	1	24	1	156	1	4	2	-0.638812	17.5714				Live birth							0	0	1														17.5714	54	22.1893	10.6	0	12.1358	399.194	4.14389	38.1567	2.70975	2.21506	10.0692	15.484	2.08834
1.154	0	25	1	155	3	11	3	4.17692	23.7143	36.2857	1	Spontaneous	Live birth	3000	3	72.4	0	0	1	0	1	0	0										0	0	1	23.7143	55	22.8928	11	1	147.666	1187.83	6.86062	79.79	3.06927	3.71581	11.1206	155.554	6.37868
1.156	1	17		150	2	7	1	-1.69233	20	36.2857	2	Spontaneous	Live birth	2200	2.2	10.08	1	0	1	0	1	0	0										0	0	1	19.7143	41	18.2222	9	1
1.157	1	17	1	150	2	5	1	-1.57306	18.4286	37	1	Spontaneous	Live birth	2700	2.7	31.35	0	0	0	0	1	0	0	0	1	1							1	1	1	18.1429	40.9	18.1778	11.5	1	5.88149	236.058	1.35232	48.8301	2.9039	1.39051	4.19887	41.254	1.0353
1.158	0	21		150	2	6	1	-1.54865	23.2857	37.7143	1	Cesarean section	Live birth	2900	2.9	37.67	0	0	0	0	1	0	0	0	0								0	0	0	23	46.1	20.4889	11.5	1	8.00817	1747.83	8.10738	55.9027	5.00196	2.06183	1.39923	3.95477	4.24053
1.159	1	22	1	163	3	12	2	-0.873817	18.8571	39.4286	1	Spontaneous	Live birth	2900	2.9	15.15	0	0	0	0	1	1	0	0									0	0	0	18.8571	52.2	19.647	10.1	1	14.2226	165.31	5.47692	32.4332	1.12812	4.93042	6.49723	56.3836	5.73889
1.16	0	30	1	158	2	7	3	-0.0805944	21.2857	38.14	1	Spontaneous	Live birth	2500	2.5	6.49	0	1	0	0	1	0	0	0									0	0	0	21.2857	49.7	19.9087	11.9	1	16.705	133.224	3.26004	38.9991	2.73766	1.56271	7.81205	64.8991	3.68331
1.161	1	18	1	150	2	6	1	-1.71674	20	37	1	Spontaneous	Live birth	2800	2.8	40.83	0	0	0	0	0	0	0	1									0	0	0	20	54	24	11.1	0	8.00817	481.078	3.94338	25.7245	3.39766	2.24375	7.20249	343.36	5.49743
1.162	0	18		155	2	7	3	1.22949	18.8571	38.2857	1	Spontaneous	Live birth	3000	3	37.78	0	0	0	0	0	0	0	0									0	0	0	18.8571	54	22.4766	10.8	0	85.3138	513.996	4.68402	36.4067	2.57051	1.59108	0.900255	53.9377	26.2111
1.163	0	20		155.5	3	12	3	2.72402	24.8571	38	1	Spontaneous	Live birth	2600	2.6	11.36	0	0	0	0	0	0	0										0	0	0
1.164	0	21	1	150	2	7	2	-0.188865	20.1429	36	1	Spontaneous	Live birth	2400	2.4	23.17	1	0	1	0	1	1	0		0								1	1	1	20.1429	58.9	26.1778	8.4	1	206.116	165.569	3.11876	21.3217	4.76431	1.60812	8.16334	43.5688	10.5553
1.165	1	18		150	1	0	1	-1.74586	16.5714	38.57	1	Spontaneous	Live birth	3360	3.36	67.62	0	0	0	0	1	1	1	0	0	0										16.5714	54	24	9.69	1	16.0381	1338.04	3.0178	37.542	2.62532	1.36096	3.01732	35.6105	3.00456
1.166	1	18		155	2	6	1	-1.69233	18	38.43	1	Spontaneous	Live birth	2900	2.9	26.48	0	0	0	0	1	0	1	1	1								1	1	1	18	60.5	25.1821	10.1	1	425.553	753.317	5.6289	7.88352	3.27882	0.864561	3.05529	15.8032
1.167	0	16		150.4	2	7	1	-1.69233	25.2857	40	1	Forcep/vaccuum	Live birth	3700	3.7	77.52	0	0	0	0	1	0											0	0	1
1.168	1	17		150	1	3	1	-1.74586	21	39.57	2	Cesarean section	Live birth	3000	3	29.31	0	0	0	0	1	0	0	0	1											21	40.6	18.0444	10.3	1	154.413	1703.06	5.84702	39.9981	5.31674	2.42391	3.14773	109.867	12.0012
1.169	0	20	1	160	2	5	1	-1.46416	20.7143	39.4286	1	Spontaneous	Live birth	4000	4	94.39	0	0	0	0	1	1		1									1	1	1	20.7143	50.4	19.6875	11.8	1	47.3951	684.298	7.76467	16.1859	3.06927	1.71425	2.01179	20.6522	6.58665
1.17	0	19	1	150	1	0	1	-1.74586	17.2857	38.7143	2	Spontaneous	Live birth	2400	2.4	3.29	1	1	0	0	1	0	0	0	0	1							0	1	1	17.2857	56	24.8889	12.7	1	17.8567	314.315	3.56099	19.6689	2.62633	1.05531	5.68227	28.7763	0.390625
1.171	1	18		150	1	0	1	-1.60218	20	39	1	Spontaneous	Live birth	2652	2.65	6.85	0	1	0	0	1	0	1	1	0	0	0						0	0	1	20	54	24	8.1	1	42.5481	1475.29	9.18405	25.1357	14.4946	2.42151	11.2109	63.7594	12.809
1.172	1	19		148	2	8	2	-1.2967	19.4286	39	2	Spontaneous	Live birth	2200	2.2	0.77	1	1	0	0	0	0	0		1	0	1						0	1	0	19.4286	50	22.8269	7.4	0	32.2571	496.503	4.78498	12.5424	3.28853	2.21019	7.22498	7.76896	16.2895
1.173	0	22	1	157	1	0	2	-0.761896	19.2857	38.57	1	Spontaneous	Live birth	2958	2.96	29.47	0	0	0	0	1	0	0	1	1								1	1	0	19.2857	57	23.1247	11.2	1	39.3215	133.224	2.10316	5.58466	1.77586	0.750906	8.15152	31.6919	2.28834
1.174	0	19	1	150.2	2	8	1	-1.54865	21	37.5714	1	Spontaneous	Live birth	2500	2.5	10.27	0	0	0	0	1	0	0	0									0	0	0	21	48.8	21.6312	11.1	1	5.88149	256.776	1.8509	16.3787	2.28968	1.48714	7.84239	103.96	1.09071
1.177	0	17		162	2	8	3	0.683608	25.7143	39	1	Spontaneous	Live birth	3400	3.4	65.23	0	0	0	0	1	1											1	1	1
1.178	1	20	1	155	2	8	3	1.39675	21.1429	35.14	1	Spontaneous	Live birth	2700	2.7	68.3	0	0	1	0	1	1	0										1	1	1	21.1429	62	25.8065	12.2	1	9.80648	165.31	2.23634	12.9241	2.57051	1.02265	18.8464	58.4583	1.92449
1.179	1	28	1	150	1	0	1	-1.49391	15.4286	40	1	Spontaneous	Live birth	3200	3.2	32.01	0	0	0	0	1	1	1	1	1								0	0	0	15.4286	47	20.8889	11.9	1	17.8567	496.503	8.25077	28.6764	2.14811	4.19925	8.30416	46.4535	20.6563
1.18	0	22	1	156	3	12	3	0.394287	15.4286	38.86	2	Forcep/vaccuum	Live birth						0	0	0	1	0	0	0											15.4286	71	29.1749	13	0	14.2226	99.1664	2.42105	32.4332	3.39766	3.76745	30.8618	21.9081	0.684514
1.181	0	24	1	155	2	8	3	6.08949	15.8571	37.8571	1	Spontaneous	Live birth	3000	3	45.01	0	0	0	0	0	0	1	0									0	0	0	15.8571	50	20.8117	13.8	0	14.2226	118.036	3.4168	40.798	2.62633	2.82722	5.90234	37.5613	5.45962
1.183	1	16		150	1	3	1	-1.62596	21	40.86	1	Spontaneous	Live birth	3500	3.5	50.5	0	0	0	0	0	0	0	0	0								0	0	0	21	64	28.4444	11.8	0	13.8249	1080.17	2.07391	15.8746	2.29514	0.60158	9.88129	41.546	6.04845
1.184	1	26	1	155	3	12	3	0.444705	21.1429	39.7143	2	Spontaneous	Live birth	3000	3	27.65	0	0	0	0	1	0	0	1	1								0	0	0	21.1429	50	20.8117	12.5	1	4.602	30.6548	2.77568	21.9788	3.25107	0.610372	3.00667	19.8516	13.0473
1.185	0	21	1	150	1	4	2	-0.357859	21.1429	39	2	Spontaneous	Live birth	3300	3.3	66.69	0	0	0	0	0	0	0	0									0	0	0	21.1429	56	24.8889	13.4	0	6.81102	30.6548	0.698452	12.1795	1.5705	1.10065	19.7081	95.5672	8.3488
1.186	1	19		150	2	5	2	-0.230128	24.8571	38	2	Spontaneous	Live birth	2500	2.5	9.8	0	1	0	0	1	1	1										0	1	1
1.188	0	23	1	165	3	12	3	-0.0297741	23.4286	42.71	2	Spontaneous	Live birth	4000	4	86.91	0	0	0	0	0	0	0	0	1								1	1	1	23.4286	70	25.7484	9.9	0	24.6941	534.846	0.344943	4.17392	1.97024	1.5311	11.7817	186.639	1.64661
1.189	1	19		150.6	3	12	2	-1.0175	23.8571	38.7143	1	Spontaneous	Live birth	2000	2	0.24	1	1	0	0	1	1											0	1	0	23.8571	50	22.0455	8.3	1	31.9237	475.318	13.0582	19.808	3.90428	3.873	3.12871	49.6178	1.98743
1.19	0	20	1	150	1	0	2	-1.3218	21.2857	38.8571	2	Cesarean section	Live birth	3200	3.2	59.3	0	0	0	0	1	1	0	0	0	0	0	1					1	1	0	21.2857	50	22.2222	9.3	1	13.8249	519.248	1.5223	7.07301	2.03576	1.22709	2.73468	3.95477	3.32821
1.191	1	19	1	152	2	7	1	-1.57306	21	38.7143	2	Spontaneous	Live birth	2500	2.5	5.7	0	1	0	0	1	0	0	0									0	0	1	21	47	20.3428	12.1	1	25.9883	219.5	2.10663	32.9272	3.48159	1.31316	5.9947	108.13	15.6539
1.192	0	19	1	150	2	6	1	-1.54865	19.2857	37.29	1	Spontaneous	Live birth	2800	2.8	35.6	0	0	0	0		0	0	0	0	0							0	0	0	19.2857	59	26.2222	11.5		42.976	77.0605	2.05756	17.7888	2.74004	1.89164	15.8145	69.8839	3.76297
1.193	0	24	1	160	2	7	1	-1.54865	18.4286	39.2857	1	Spontaneous	Live birth	3000	3	23.61	0	0	0	0	0	0	0	0	0	0	0	1					1	1	1	18.4286	58	22.6562	12.4	0	4.602	101.097	0.636351	7.76696	3.84428	1.20685	9.88812	82.6474	7.15398
1.195	1	23	1	150	3	12	3	3.73781	22	35.4286	1	Spontaneous	Live birth	2100	2.1	12.04	1	0	1	0	0	1	1												0	22	52	23.1111	11.1	0	11.8044	147.87	2.02489	9.51756	2.101	1.6072	4.40049	87.5985	10.2882
1.196	1	18		164	2	6	1	-1.71611	25	36	2	Spontaneous	Live birth	2040	2.04	5.96	1	1	1	0	1	1	1										1	1	1
1.197	1	20		155	3	12	3	3.44813	16	37.5714	2	Spontaneous	Live birth	2800	2.8	39.28	0	0	0	0	1	0	0	0									1	0	0	16	45	18.7305	8.9	1	6.81102	1738.62	2.93342	11.644	6.10957	3.69875	3.52456	36.3651	1.25327
1.198	0	18		150	2	6	2	-0.424226	23.4286	35.7143	2	Spontaneous	Live birth	3000	3	87.6	0	0	1	0	1	1	0										0	0	1	23.4286	49	21.7778	9.1	1	9.52573	31.6028	4.8067	7.24613	4.55661	2.88539	0.994638	93.0708	22.9904
1.199	1	17		154	2	6	1	-1.44038	18.5714	39.7143	2	Spontaneous	Live birth	2660	2.66	6.58	0	1	0	0	1	0	0	0	1	1	0	1					0	0	1	18.5714	57	24.0344	8.69	1
1.2	1	24	1	155.5	3	12	3	0.833358	20.2857	38.7143	2	Spontaneous	Live birth	3000	3	41.05	0	0	0	0	1	0	0	1	1									1	1	20.2857	59	24.4001	12.2	1	174.05	1182.24	8.07445	31.5971	2.32728	4.62757	6.83353	12.7694	11.6078
1.203	0	21	1	155	2	9	1	-1.54865	15.1429	39.2857	2	Spontaneous	Live birth	3000	3	32.9	0	0	0	0	1	0	0	1	0								0	0	0	15.1429	55	22.8928	9.3	1	6.81102	59.9724	0.948921	3.50658	2.35936	0.581487	30.8711	22.8668	7.13739
1.204	0	20	1	158	2	5	2	-1.2967	17.1429	42.1429	2	Spontaneous	Live birth	2900	2.9	6.6	0	1	0	0	0	1	1	1	0	0	0						0	0	0	17.1429	53	21.2306	10.7	0	4.602	87.9414	1.18633	5.35665	1.29641	0.641786	13.2446	22.8668	0.739024
1.205	1	16		160	2	7	2	-1.2967	22.1429	38.14	2	Spontaneous	Live birth	2400	2.4	5.26	1	1	0	0	1	0	0	1									1	1	1	22.1429	53	20.7031	8.3	1	4.602	30.6548	0.792009	5.86855	3.05192	1.39928	6.72302	27.4953	4.61352
1.206	0	23	1	150	3	12	2	-0.197806	20.1429	38.57	1	Spontaneous	Live birth	3500	3.5	78.31	0	0	0	0	0	0	0	0	0								0	0	0	20.1429	51	22.6667	9.19	0	66.5729	242.755	2.90004	26.3145	3.35959	1.49559	7.34556	259.606	8.18062
1.208	0	21	1	150	2	7	1	-1.44038	20.1429	38.43	1	Spontaneous	Live birth	3200	3.2	55.12	0	0	0	0	1	0	0	0	0	1										20.1429	51	22.6667	10.6	1	25.9883	82.545	4.13443	16.1472	2.35936	1.77476	13.2323	58.7301	2.05023
1.209	1	21	1	160	2	7	1	-1.44038	20.1429	37.86	2	Spontaneous	Live birth	3000	3	55.04	0	0	0	0	0	0	0	0	0	1							1	1	1	20.1429	55	21.4844	10.4	0	6.81102	38.3202	0.574483	2.68303	1.97024	0.546342	4.82229	55.8424	1.53188
1.211	0	26	1	150	2	6	1	-1.54865	22.2857	40.29	2	Spontaneous	Live birth	2900	2.9	14.74	0	0	0	0	1	0	0	0	0								0	0	0	22.2857	62	27.5556	10	1	6.81102	108.789	2.00856	10.4004	3.78416	2.63781	22.2664	73.3043	4.42972
1.212	1	21	1	150	2	7	1	-1.54865	23.7143	38	1	Spontaneous	Live birth	3200	3.2	61.91	0	0	0	0	0	0	0	0									0	0	0	23.7143	53	23.5556	12.1	0	31.9237	57.013	0.760771	5.01698	4.67383	2.79858	9.42652	121.081	4.15961
1.213	0	19		150	2	8	3	2.35155	18.5714	39	1	Spontaneous	Live birth	3200	3.2	46.16	0	0	0	0	1	0	0	0	1	0							0	0	0	18.5714	54	24	11.1	1	4.602	50.9765	0.917446	8.28988	2.9277	0.636759	6.67544	23.3284	5.56527
1.214	1	21	1	150	2	8	1	-1.69233	20.2857	38.86	1	Spontaneous	Live birth	2754	2.75	11.93	0	0	0	0	0	0	0	0									0	0	0	20.2857
1.215	1	19	1	150	2	8	1	-1.69233	17.7143	37.8571	1	Spontaneous	Live birth	3500	3.5	85.38	0	0	0	0		0	0	0	1								0	0	0	17.7143	56	24.8889	10.9		15.2136	89.0898	4.06978	17.9669	3.29231	1.87002	4.93013	23.1185
1.216	0	20	1	150	1	0	1	-1.4585	16.8571	37.4286	1	Spontaneous	Live birth	3000	3	52.59	0	0	0	0	0	0	0	0	0	0	0	0					0	0	0	16.8571	53	23.5556	11	0	6.81102	31.6028	1.07525	12.0008	3.05192	1.20685	10.0447	38.7159	3.03559
1.217	1	17		150	1	0	1	-1.49391	19.7143	38.7143	2	Spontaneous	Live birth	2400	2.4	3.29	1	1	0	0	1	0											0	1	1	19.7143	49	21.7778	10.6	1	9.52573	289.741	5.31217	28.1939	3.512	1.77476	20.7031	11.8557	15.8365
1.219	1	25	1	150	3	12	3	5.93151	19.1429	41	1	Spontaneous	Live birth	2700	2.7	2.12	0	1	0	0	0	0	0	0	0	0							0	0	0	19.1429	52	23.1111	11.6	0	19.0813	68.4476	1.38398	7.38498	1.56972	1.43588	6.39645	46.6556	1.02185
1.221	0	24	1	158	2	5	1	-1.69233	19	39	1	Spontaneous	Live birth	2900	2.9	19.38	0	0	0	0	0	0	0	0	0	0	0						0	0	0	19	55	22.0317	11.6	0	6.26466	160.155	2.06782	14.6436	2.0352	2.38303	5.24261	3.95477	1.05611
1.223	1	19	1	150	2	5	1	-1.69233	21	38.5714	1	Spontaneous	Live birth	3200	3.2	52.85	0	0	0	0	0	0	0	1	0								0		1	21	61	27.1111	12	0	37.2122	225.899	2.14756	14.5159	0.795657	2.24783	14.0918	142.435	1.04517
1.224	1	18	1	150	1	4	1	-1.60218	19.5714	38.8571	2	Spontaneous	Live birth	3500	3.5	83.09	0	0	0	0	1	0	0	0	0	1							0	0	0	19.5714	62	27.5556	11.1	1	10.995	1242.49	2.54118	8.85786	2.56171	1.17072	18.463	192.549	1.01055
1.225	0	18		150	2	6	1	-1.54865	18.7143	37.7143	1	Spontaneous	Live birth	3100	3.1	57.25	0	0	0	0	0	0	0	0	0								0	0	0	18.7143	59.1	26.2667	11.4	0	13.8249	30.6548	2.56759	20.1765	3.29836	3.81405	34.3257	106.111	2.58236
1.226	0	19	1	153	1	4	3	-0.0142274	20.1429	37.4286	2	Spontaneous	Live birth	2100	2.1	1.81	1	1	0	0	0	0	0	0	0								0	0	0	20.1429	59	25.204	11.6	0	4.602	30.6548	0.306681	3.28126	2.67662	1.13332	25.1547	42.6756	1.30477
1.227	0	22	1	150	3	12	2	-0.873817	21.5714	39.4286	2	Spontaneous	Live birth	2500	2.5	3.37	0	1	0	0	1	0	0	0	0								0	0	0	21.5714	49	21.7778	10.5	1	66.5759	195.318	7.6969	8.16516					8.02161
1.228	1	19		150	3	12	3	4.91493	22	37.1429	2	Spontaneous	Live birth	2200	2.2	4.349	1	1	0	0	1	0	0	0	0								0	0	0	22
1.229	0	18		160	2	8	2	-1.12459	23.4286	38.4286	2	Spontaneous	Live birth	3700	3.7	94.01	0	0	0	0	1	0	0	0									0	0	1	23.4286	57	22.2656	10.7	1	108.739	251.572	2.95083	20.3445	2.72416	2.53616	9.57932	154.84
1.23	1	23	1	140	2	6	2	-0.848287	22.5714	40.2857	1	Spontaneous	Live birth	3400	3.4	47.77	0	0	0	0	0	0	0	0	0								0	0	0	22.5714	50	25.5102	13	0	16.3534	244.96	2.89169	7.40489	2.22639	1.76817	17.3854	281.05	1.08858
1.231	1	17		150	2	6	1	-1.57243	24.2857	38	1	Spontaneous	Live birth	2300	2.29	2.68	1	1	0	0	0	0	0										0	0	1
1.232	1	18		155	2	6	2	-1.2967	23.4286	39.4286	1	Spontaneous	Live birth	2500	2.5	2.27	0	1	0	0	1	0	0	1	0	0							1	1	1	23.4286	57	23.7253	8.8	1	8.99401	117.53	1.92775	1.4439	7.97237	0.902879	3.49561	18.3413	14.0142
1.233	0	21	1	150	2	6	1	-1.46416	18.4286	39	2	Spontaneous	Live birth	3400	3.4	74.95	0	0	0	0	0	0		0									1	0	0	18.4286	44	19.5556	10.3	0	79.0428	135.31	1.56595	11.0413	2.56479	2.03536	7.83344	67.9001	0.394581
1.234	0	22	1	150	2	5	1	-1.46416	20.8571	39	2	Spontaneous	Live birth	2500	2.5	4.61	0	1	0	0	1	1		0	1								0	0	0	20.8571	46	20.4444	10.5	1	4.602	30.6548	0.522629	1.0793	1.88295	1.55425	2.96547	26.2023	2.32046
1.235	0	23	1	150	2	7	1	-1.69233	17.4286	39.7143	2	Spontaneous	Live birth	3570	3.57	79.98	0	0	0	0	0	0	0	0	0	0	0	0	0				0	0	0	17.4286	50	22.2222	11.9	0	6.46726	30.6548	1.93731	4.58191	1.47437	2.31321	2.96547	92.9563	2.96272
1.236	0	18		150	2	8	2	-0.872639	20.1429	39.57	2	Spontaneous	Live birth	2800	2.8	13.85	0	0	0	0	0	0	0	0										0	1	20.1429	58	25.7778	10.7	0	13.0171	30.6548	1.37679	2.91179	1.76717	2.55842	10.5427	50.8231	0.832414
1.238	1	20	1	150	2	8	3	1.70376	21	38.2857	2	Spontaneous	Live birth	2400	2.4	4.67	1	1	0	0		0	0	0									0	0	0	21	47	20.8889	12		6.46726	120.103	3.10563	19.8721	2.05536	2.08797	8.65169	107.345	4.59697
1.239	1	19	1	150	2	7	1	-1.69233	21.7143	36.8571	2	Spontaneous	Live birth	2500	2.5	22.78	0	0	1	0	1	0	0												0	21.7143	57	25.3333	10.6	1	19.2964	142.776	6.02971	14.3442	0.80735	1.1734	23.5218	22.2454	14.2584
1.24	1	17		155	2	7	3	0.765734	18.5714	40	1	Spontaneous	Live birth	3000	3	16.29	0	0	0	0	0	0	0	0									0	0	0	18.5714	60	24.974	12.6	0	42.1816	311.502	10.6427	18.0842	4.62832	2.81655	20.6755	37.3172	1.872
1.242	0	21	1	150	2	8	2	-0.980911	20.7143	39.1429	1	Spontaneous	Live birth	2600	2.6	4.78	0	1	0	0	0	0	0	0											0	20.7143	55	24.4444	8.69	0	11.1241	47.6061	2.2153	5.14275	1.35573	1.26071	6.35616	45.3773	10.6173
1.245	0	21	1	160	2	6	3	3.05657	17.8571	36.1429	2	Spontaneous	Live birth	3000	3	82.45	0	0	1	0	0	0	0		0								0	0	0	17.8571	66	25.7812	12.8	0	11.1241	56.8154	1.24497	13.2709	1.65066	1.5329	28.864	39.165	5.82596
1.246	0	20	1	158	2	8	1	-1.71611	20.5714	37.5714	2	Spontaneous	Live birth	3000	3	59.93	0	0	0	0	0	0	0	0	0	0	1	0					0	0	0	20.5714	51	20.4294	11.7	0	4.602	30.6548	0.468241	4.76864	0.80735	0.785689	3.20744	39.5767	0.390625
1.247	0	20		150	2	8	1	-1.71611	18.2857	38.8571	2	Spontaneous	Live birth	2856	2.86	25.06	0	0	0	0	1	1	1	0	0	0	0						1	0	1	18.2857	54	24	9.3	1
1.248	1	22	1	150	2	7	1	-1.69233	17.2857	34.4286	2	Spontaneous	Live birth	3000	3	96.88	0	0	1	0	0	0	0		1	1							0	0	1	17.2857	55	24.4444	10.1	0	35.0351	286.142	4.45955	37.4038	8.42336	1.50207	16.3673	147.005	17.9114
1.249	0	19	1	159	2	7	1	-1.69233	19.5714	40.14	1	Spontaneous	Live birth						0	0	1	1	1	1	0	0	0									19.5714
1.25	1	19		155	1	3	1	-1.51769	20.8571	39.5714	1	Spontaneous	Live birth	3000	3	20.39	0	0	0	0	1	1	0	0	1								0	0	1	20.8571	60	24.974	8	1	6.46726	59.8128	2.7171	12.202	11.3769	0.403337	20.6924	19.1176	16.5272
1.251	1	18		159	2	5	2	-1.32048	21.2857	43	1	Spontaneous	Live birth	3000	3	3.65	0	1	0	0	1		0	1									0	1	1	21.2857
1.252	0	19		155	3	12	2	-0.873817	17	42.86	2	Cesarean section	Live birth	2600	2.6	0.93	0	1	0	0	1	1	1	1	0	1	1	1					0	0	0	17
1.254	1	19		150	2	5	1	-1.69233	18.5714	37.1429	1	Spontaneous	Live birth	2500	2.5	14.33	0	0	0	0	0	1	1	0	1								0	0	0	18.5714
1.603	1	30	3	154	2	6	1	-1.69233	22.7143	39.86	1	Spontaneous	Live birth	3000	3	17.57	0	0	0	0	0	0		0									0	0	0	22.7143	53	22.3478	10.6	0	4.602	84.1907	0.759195	6.57151	1.03975	0.787693	11.0624	43.6102	0.804139
1.604	0	28	3	150	1	0	3	1.34859	21.2857	40.4286	1	Spontaneous	Live birth	2500	2.5	1.04	0	1	0	0	1	0		0									0	0	0	21.2857	50	22.2222	13.2	1	33.8242	131.935	4.64963	39.4635	3.29641	1.135	6.59631	52.2138	13.9021
1.605	1	29	4	150	1	1	3	-0.0987172	28	41	1	Spontaneous	Live birth	3500	3.5	48.78	0	0	0	0	0	0											0	1	0
1.606	1	21	2	156	2	5	2	-0.289889	21.7143	42.7143	2	Spontaneous	Live birth	3000	3	8.789	0	1	0	0	1	0			1								0	0	1	21.7143	68	27.9421	11.9	1	11.4071	186.521	7.83647	20.6882	2.3383	3.78536	15.3035	131.773	19.2494
1.608	0	28	4	156	1	0	2	-0.634621	24.2857	38	2	Spontaneous	Live birth	3000	3	52.61	0	0	0	0	0	0												0	0	22.4286	50	20.5457	11.7	0	4.602	30.6548	1.22953	8.87362	1.58141	2.52138	4.52479	50.4125	0.76774
1.609	1	27	3	154	2	7	2	-1.12459	23.5714	39.5714	2	Spontaneous	Live birth	3000	3	29.31	0	0	0	0	0	0											0	0	0	23.5714	52	21.9261	11	0	43.9946	480.863	3.1237	23.0328	2.43104	1.3329	2.59451	62.7487	8.43148
1.61	1	28	2	147	2	6	3	0.401234	22.1429	39.1429	1	Spontaneous	Live birth	3000	3	25.36	0	0	0	0	0	0		0									0	1	0	22.1429	47	21.7502	9	0	30.2116	212.425	1.25166	36.4554	1.77349	1.80171	3.73902	72.3141	0.390625
1.611	0	25	2	159	2	8	3	-0.0511221	19	39	1	Spontaneous	Live birth	2800	2.8	13.16	0	0	0	0	0	0		0									0	0	0	19	47	18.591	12.9	0	20.5379	159.764	1.66452	7.80966	1.86874	1.20256	5.37188	132.948	0.913331
1.612	1	21	2	159	1	4	3	-0.109842	22	38	2	Spontaneous	Live birth	2800	2.8	32	0	0	0	0				0									0	0	0	22	62	24.5243	12.1		16.4576	1902.4	3.80873	25.834	3.47554	1.3329	9.11715	74.3514	6.84412
1.613	1	27	2	159	2	5	3	0.607044	24.7143	34	2	Spontaneous	Live birth	1938	1.94	29.74	1	0	1	0	0	0		0									0	0	0	21	60	23.7332	12.3	0	6.7566	148.777	1.24059	16.1934	1.82118	0.691244	16.9	40.0581	5.14583
1.616	1	37	4	150	1	0	1	-1.62659	24.8571	39	1	Forcep/vaccuum	Live birth	2200	2.2	0.6	1	1	0	0	0	0											1	0	1
1.618	1	37	4	160	3	10	2	-0.753919	18.2857	38.5714	1	Spontaneous	Live birth	2800	2.8	17.23	0	0	0	0	1	1	0	0									0	0	0	18.2857	44	17.1875	12.5	1	96.2755	375.227	2.3809	51.8183	2.2918	1.49471	3.24731	53.2968	2.73887
1.619	1	35	4	160	1	0	3	0.00955387	22.1429	38.7143	1	Spontaneous	Live birth	3200	3.2	50.6	0	0	0	0	0	0		0									0	0		22.1429	58	22.6562	11.6	0	42.5485	476.618	5.27167	14.5805	3.43084	1.18325	2.31549	30.0477	10.19
1.62	1	28	3	175	2	5	1	-1.54865	23.4286	40.8571	2	Spontaneous	Live birth	3200	3.2	34.18	0	0	0	0	1	0		1	0								0	0	0	23.4286	74	24.1633	12.7	1	20.5379	93.5395	7.90085	25.0201	1.23937	0.657486	8.65948	45.0366	40.1353
1.622	0	27	3	155	1	0	2	-1.15377	21.5714	40.4286	2	Spontaneous	Live birth	3100	3.1	29.06	0	0	0	0	1	0	1	0									0	0	0	20.5714	55	22.8928	12.7	1	77.9087	682.205	1.92989	17.0908	2.47727	1.6397	10.7964	42.187	4.13812
1.623	0	24	3	152	1	3	2	-1.23033	19.2857	39.2857	1	Spontaneous	Live birth	3200	3.2	41.85	0	0	0	0	1	0	0	0	0								0	0	0	19.2857	53	22.9398	11.4	1	9.30441	199.569	1.16327	12.2563	1.33796	1.71948	6.7311	30.9188	2.55266
1.624	1	23	2	150	1	3	1	-1.74586	17.2857	38.7143	1	Spontaneous	Live birth	3000	3	31.17	0	0	0	0	1	0	0	1									0	0	0	17.2857	60	26.6667	12.1	1	58.101	293.452	3.84446	15.1178	1.77349	3.97605	15.6469	22.273	5.00592
1.627	1	34	3	151	1	0	1	-1.60218	15.1429	42	2	Spontaneous	Live birth	3400	3.4	43.52	0	0	0	0	0	1	0	0	1								0	0	0	15.1429	56	24.5603	12.7	0	21.7677	257.351	1.61958	11.1861	2.84421	1.91785	4.75187	18.1769	0.473835
1.628	0	22	2	149	3	13	3	1.24062	19	38.7143	2	Spontaneous	Live birth	2800	2.8	22.08	0	0	0	0	0	0	0	0	1								0	0	0	19	56	25.2241	10.1	0	19.2504	165.193	1.87889	4.8098	3.11632	1.37153	11.8999	3.95477	2.45544
1.629	0	21	2	157	1	0	2	-1.29745	23	38.1429	1	Spontaneous	Live birth	3200	3.2	59.66	0	0	0	0	0	0	0	0									0	0	0	23	57	23.1247	11.2	0	6.17466	30.6548	1.0609	12.1767	0.355927	1.25452	6.08887	40.2697	2.40731
1.631	1	35	4	150	1	0	2	-1.23033	21	39.8571	1	Spontaneous	Live birth	2920	2.92	12.8	0	0	0	0	0	0	0	0	0								0	0	0	20	53	23.5556	11.2	0	33.7498	205.813	2.88198	21.5914	2.91246	1.03609	7.13764	30.7445	4.20949
1.633	0	22	2	153	2	5	2	-1.2967	22.2857	39.1429	2	Spontaneous	Live birth	2600	2.6	7.04	0	1	0	0	1	1	0	1	1								0	0	0	22.2857	47	20.0777	10.8	1	13.6605	428.765	2.27629	12.2377	2.10948	0.903166	2.11481	34.638	8.47328
1.634	1	28	4	155	1	2	3	1.10033	22.8571	39.7143	2	Spontaneous	Live birth	3040	3.04	31.37	0	0	0	0	1	0		1	0	1							0	0	0	22.8571	48	19.9792	12.4	1	11.7061	214.139	2.69274	13.6238	1.0015	2.61825	5.55524	55.344	4.81241
1.636	0	26	2	153	1	0	2	-0.242397	24.8571	38	1	Spontaneous	Live birth	3000	3	42.54	0	0	0	0	0	0	0										1	0	0	23.7143	55	23.4952	9.5	0	13.6605	654.82	1.97823	2.26393	1.92115	1.52222	2.95175	20.7496	0.780508
1.637	0	29	3	150	1	0	1	-1.51832	20.1429	38.29	1	Spontaneous	Live birth	3000	3	37.78	0	0	0	0	1	1	1	0												20.1429	48	21.3333	10.5	1	25.2743	253.934	2.18547	6.14417	1.53968	2.904	1.25273	69.5868	5.38148
1.638	1	20	2	151	1	0	1	-1.62596	24.2857	36	2	Cesarean section	Live birth	2200	2.2	13.23	1	0	1	0	1	0	0	0	0	0								0		19.2857	55	24.1217	11.9	1	4.602	501.444	2.22438	6.59677	1.53968	2.38708	6.95526	181.049	4.26158
1.639	0	27	2	154	2	5	1	-1.44038	14.8571	39.2857	2	Spontaneous	Live birth	2500	2.5	3.74	0	1	0	0	0	1	1	1	0								0	0	0	14.8571	50	21.0828	11.9	0	6.8233	522.856	1.39797	14.5505	2.62072	1.56372	1.39983	14.5688	4.43263
1.64	1	36	4	150	1	4	1	-1.60218	22.8571	40.2857	2	Spontaneous	Live birth	3000	3	21.83	0	0	0	0	1	1	1	1	0	1							1	1	0	22.5714	54	24	11.1	1	67.1153	1111.07	2.0041	10.0917	1.3947	2.21704	1.91233	67.4871	2.84952
1.643	1	23	3	161	1	3	1	-1.51769	20.5714	38.8571	2	Spontaneous	Live birth	2700	2.7	13.59	0	0	0	0	0	0	0	0									1	1	0	20.5714	52	20.061	11.9	0	21.4529	253.934	1.37227	15.4792	1.19943	1.01501	9.19271	27.3241	7.71348
1.646	0	22	3	150	1	0	1	-1.74586	17.1429	41.1429	1	Spontaneous	Live birth	2440	2.44	0.43	1	1	0	0	0	1	0	0	1								0	0	0	16.8571	43	19.1111	10.5	0	227.315	2269.52	3.532	25.4957	3.12386	2.63696	2.87927	37.6543	1.21914
1.647	0	23	2	150	1	0	2	-0.785677	22	35.4286	2	Spontaneous	Live birth	3300	3.3	97.56	0	0	1	0	0	1											0	0	0	21.7143	44	19.5556	10	0	63.6998	4562.38	1.99116	38.2526	0.594775	2.69779	2.15153	29.642	1.33744
1.648	0	22	2	158	1	0	2	-1.15377	20.7143	42.4286	1	Spontaneous	Live birth	2730	2.73	1.04	0	1	0	0	0	0	0	0									1	1	1	20.4286	69	27.6398	13.4	0	59.1595	85.9831	1.79729	23.1314	1.53968	1.35191	10.3362	57.0675	4.43263
1.652	1	24	2	152	2	6	2	-0.188865	21.2857	36.5714	2	Spontaneous	Live birth	2200	2.2	7.64	1	1	1	0	1		1	0									0	0	0	21.2857	53	22.9398	7.6	1	342.582	209.346	2.78412	11.3164	0.542544	2.29852	2.02766	9.72828	6.34814
1.653	0	26	2	150	3	12	3	3.30677	21.8571	36.4286	2	Spontaneous	Live birth	2500	2.5	30.34	0	0	1	0	1	1	0										0	0	0	21.8571	51	22.6667	11.5	1	21.4529	314.313	6.25517	23.761	2.43586	1.20041	12.9437	126.587	2.9068
1.657	1	30	2	150	2	7	2	-1.2967	19.5714	37.4286	2	Spontaneous	Live birth	3000	3	62.37	0	0	0	0	1	0	0	0	0	1	0						0	0	0	19.5714	57	25.3333	11	1	97.1366	353.057	2.45824	34.5612	2.48218	1.05844	2.80586	48.4888	3.58684
1.658	0	26	3	150	2	6	3	0.0258423	21.1429	40.7143	2	Spontaneous	Live birth	2800	2.8	7.56	0	1	0	0	0	1	1	0	0										0	21.1429	56	24.8889	11.1	0	6.8233	1301.2	4.08757	7.95934	1.3947	2.46874	2.22394	20.4228	4.66627
1.659	1	24	2	155	2	5	1	-1.69233	25.1429	38	1	Spontaneous	Live birth	3000	3	42.54	0	0	0	0	0	0	1										1	0	1	22.5714	62	25.8065	10.3	0	11.7061	58.0939	1.59097	10.3975	2.06253	0.68931	9.90983	50.5387	4.03886
1.661	0	29	3	150	1	0	2	-1.15377	16.8571	38.4286	2	Spontaneous	Live birth	3000	3	45.54	0	0	0	0	1	1	0	0	0	0	1	1					0	1	0	16.8571	48	21.3333	11.4	1	4.602	30.6548	0.553513	3.003	0.489896	0.673424	1.30295	7.7981	9.42041
1.663	1	35	4	156	1	0	3	1.88738	20.4286	35.5714	2	Spontaneous	Live birth	2380	2.38	36.38	1	0	1	0	1		0		0	0							0	0	0	20.4286	56	23.0112	12.7	1	4.602	64.5267	1.33373	10.5504	0.90135	1.21416	2.90007	33.9696	5.71159
1.666	0	36	4	155	2	5	3	1.51685	16.1429	37.8571	1	Cesarean section	Live birth	3200	3.2	64.15	0	0	0	0	0	0	1										0	0	0	16.1429	46	19.1467	13.2	0	6.8233	30.6548	0.528039	4.94154	1.7789	1.3841	5.44404	37.6543	3.02159
1.667	1	27	3	150	1	0	1	-1.74586	20.8571	38	2	Spontaneous	Live birth	2700	2.7	22.87	0	0	0	0	1	0	0	0	1								0	0	0	20.8571	58	25.7778	11.5	1	16.2712	1474.87	1.89417	10.8566	1.58776	0.839364	8.0341	86.2079	9.92819
1.669	1	25	3	150	1	4	1	-1.60218	18.7143	37.8571	2	Spontaneous	Live birth	3200	3.2	73.41	0	0	0	0		0	0	0									0	0	0	18.7143
1.67	0	23	2	153	2	5	2	-1.32048	18.1429	39.2857	2	Spontaneous	Live birth	2800	2.8	16.19	0	0	0	0	0	0	1	0	0								0	0	0	18.1429	75	32.039	10.7	0	34.4177	353.757	1.653	6.37373	2.47929	2.66476	15.2538	20.271	8.84763
1.671	1	24	2	150	2	8	2	-0.848287	19.7143	37.8571	2	Cesarean section	Live birth	3800	3.8	97.55	0	0	0	0	0	0	0	0									0	0	0	19.7143	56	24.8889	10.3	0	11.7061	2760.8	1.25991	13.9329	2.52561	1.70522	5.53194	6.35035	3.62774
1.672	1	23	2	150	2	7	2	-1.2967	15.4286	37.8571	1	Spontaneous	Live birth	2300	2.29	3.07	1	1	0	0	0	0	1	0	0								0	0	0	17.5714	50	22.2222	11.7	0	18.715	427.806	2.8434	32.9732	3.53752	4.21594	14.9819	23.121	0.455443
1.673	0	25	3	162	1	0	1	-1.49391	22	40.1429	2	Spontaneous	Live birth	2900	2.9	15.77	0	0	0	0	0	0	0	0									0	0	0	22	65	24.7676	11.6	0	21.176	204.144	1.8853	6.44877	2.01549	1.77736	5.2031	34.304	3.08174
1.674	0	26	3	152	2	6	1	-1.44038	24.4286	36	1	Spontaneous	Live birth	2100	2.1	6.91	1	1	1	0	1	0	0	0	0	0							0	0	0	20.7143	51	22.0741	10.1	1	31.7734	30.6548	2.21791	6.8857	1.68347	0.681855	10.1183	20.2792	8.92109
1.676	1	33	3	150	1	4	1	-1.4585	24.4286	38	1	Spontaneous	Live birth	3060	3.06	48.48	0	0	0	0	0	0	0	1	0								0	0	0	23.4286	61	27.1111	12	0	4.602	33.5662	0.420303	5.61741	0.1213	1.15197	5.99124	98.9855	0.598744
1.677	1	28	3	164	1	0	2	-1.35023	22.7143	39.4286	2	Spontaneous	Live birth	2990	2.99	30.11	0	0	0	0	0	0	0	1									0	1	0	22.7143	44	16.3593	10	0	49.2272	2806.62	2.897	16.804	1.71174	0.987793	0.596577	17.2845	1.58
1.679	1	30	4	150	1	0	1	-1.60218	19.7143	38.5714	1	Spontaneous	Live birth	3300	3.3	62.33	0	0	0	0	0	0	1	1	0		1						0	0	0	19.7143	59	26.2222	10.8	0	11.1808	41.4004	0.420303	11.3198	1.8525	1.66947	17.5286	71.2316	2.66222
1.68	0	25	2	160	2	8	2	-0.424226	21.4286	37.8571	2	Spontaneous	Live birth	3366	3.37	84.61	0	0	0	0	1	1	1	1	1								1	1	1	21.4286	67	26.1719	9.6	1	4.602	30.6548	0.680494	4.09804	3.53752	2.12165	22.5474	103.429	4.12824
1.681	0	40	3	150	1	0	2	-1.35023	19.5714	36.5714	1	Spontaneous	Live birth	2500	2.5	21.74	0	0	1	0	0	1	0		0								1	0	0	19.5714	45	20	11.4	0	29.1722	30.6548	0.359256	8.71896	1.48433	1.077	3.0011	43.5673	1.34182
1.682	0	27	3	152	2	6	1	-1.69233	18.4286	36	1	Spontaneous	Live birth	1920	1.92	2.83	1	1	1	0	1	0	0		1									1		18.4286	57	24.6711	8.5	1	64.8255	251.358	3.38178	4.72056	6.7712	1.10358	7.15561	15.1865	2.8189
1.683	1	29	3	158	2	5	3	2.94365	22.4286	37.7143	2	Spontaneous	Live birth	2700	2.7	26.99	0	0	0	0	0	0	0	0	0	0							0	0	1	22.4286	54	21.6311	12.6	0	9.15103	37.5346	0.718074	7.43324	1.2828	0.270927	5.71268	32.6825	3.15148
1.684	0	25	2	150	1	0	3	2.6983	19	37.5714	1	Spontaneous	Live birth	2400	2.4	6.53	1	1	0	0	1	1	0	1	0								0	0	0	19	42	18.6667	11.1		9.15103	571.541	0.705538	15.09	2.29698	1.19075	3.23978	11.721	4.87036
1.685	0	32	3	150	1	4	2	-1.35023	24.2857	38	1	Spontaneous	Live birth	3000	3	42.54	0	0	0	0	0		0	0	0	0	1						0	0	0
1.686	1	30	3	150	2	7	3	2.66734	21.7143	37.8571	1	Spontaneous	Live birth	2800	2.8	26.28	0	0	0	0	1	0	0	0									0	0	0	21.7143	78	34.6667	10.7	1	40.8697	486.538	5.48501	16.6131	4.1687	2.10924	39.7787	57.3442	85.3695
1.687	1	30	4	150	1	0	2	-1.23033	21.4286	38.2857	2	Spontaneous	Live birth	2780	2.78	25.87	0	0	0	0	1	0	0	1	0	0							0	0		21.4286	48	21.3333	8	1	389.616	419.258	6.28482	16.2316	1.04894	1.51245	0.773392	3.95477	7.28088
1.688	0	27	3	150	2	5	2	-1.2967	23.5714	37.1429	1	Spontaneous	Live birth	2900	2.9	48	0	0	0	0	0	0	0											0	0	23.5714	53	23.5556	12.1	0	6.68471	104.735	0.907216	11.6941	1.2828	1.43418	8.12356	20.2792	1.93534
1.69	0	26	2	155	2	7	2	-1.10024	17.4286	38.1429	2	Spontaneous	Live birth	3400	3.4	83.81	0	0	0	0	1	1	0	0	0								1	1	0	17.4286	55	22.8928	11	1	18.715	428.872	1.94121	22.3868	2.7881	2.76338	4.61405	72.4014	13.7692
1.691	1	29	3	155	1	0	2	-1.20655	20.4286	36	1	Spontaneous	Live birth	2500	2.5	31.62	0	0	1	0	1	1	0		0								0	0	0	20.4286	60	24.974	12.1	1	4.602	30.6548	0.693011	6.15928	1.51292	1.74821	7.30265	71.6213	1.26209
1.692	1	24	3	150	1	0	2	-1.35023	22.2857	40	1	Spontaneous	Live birth	3570	3.57	67.42	0	0	0	0	0	0	1	1									1	1	0	22.2857	53	23.5556	10.6	0	9.15103	30.6548	1.38093	8.16661	1.73997	1.54674	7.08156	72.7917	1.92859
1.693	0	35	4	150	1	4	1	-1.74586	21.8571	37	1	Spontaneous	Live birth	3000	3	60.25	0	0	0	0	0	0	1	0									0	0	0	21.8571	53	23.5556	12.2	0	28.2647	185.826	2.40336	17.9519	1.6268	1.68422	5.86436	80.2465	3.21978
1.694	0	33	3	155	1	0	1	-1.62596	21.1429	38.7143	1	Spontaneous	Live birth	3100	3.1	40.69	0	0	0	0	1	1											1	1	0	21.1429	54	22.4766	12.4	1	44.2263	229.217	3.23321	13.3863	2.67968	3.45717	3.20849	71.2316	3.32796
1.695	1	23	2	150	2	7	1	-1.40497	17.8571	37.1429	2	Spontaneous	Live birth	2800	2.8	47.31	0	0	0	0	1	1	1	0									0	0	0	17.8571	56	24.8889	11.3	1	4.602	30.6548	1.3164	8.71896	2.02018	2.1937	3.63352	26.5234	1.06392
1.696	0	30	3	155	1	0	2	-1.20655	20	37.2857	1	Spontaneous	Live birth	2600	2.6	18.92	0	0	0	0	1	1	1	1	1		0	1					0	0	0	20	69	28.7201	12.7	1	29.1722	30.6548	0.843953	9.27318	1.39828	0.896508	22.5511	17.6354	2.62211
1.698	0	21	2	150	1	0	3	-0.0354659	21	41.4286	2	Spontaneous	Live birth	3000	3	13.79	0	0	0	0	1	1	1										0	0	0	21
1.699	1	23	2	149	1	0	2	-1.01943	19.1429	38	1	Spontaneous	Live birth	3300	3.3	70.55	0	0	0	0	0	1	0	0									0	0	0	19.1429
1.7	1	30	2	155	2	5	1	-1.40497	21.1429	39.5714	1	Spontaneous	Live birth	3000	3	20.39	0	0	0	0	1	0	1	1									1	1	0	21.1429	66.9	27.846	11.5	1	6.68471	30.6548	1.04708	8.16661	2.35198	1.72851	19.5334	210.594	1.83933
1.701	0	28	2	148	1	0	1	-1.60218	17.8571	39.71	2	Spontaneous	Live birth	2550	2.54	3.66	0	1	0	0	1	1	1	0	1	0							0	1	0	17.8571	47.8	21.8225	12.3	1	4.602	30.6548	0.630531	2.95579	2.40686	2.11669	5.04758	33.7784	3.57688
1.702	1	30	4	150	2	5	3	0.0630852	20.2857	38	2	Spontaneous	Live birth	3100	3.1	62.53	0	0	0	0	1	0	0	0	0	0							0	0	0	20.2857	63	28	10.8	1	14.4675	55.8423	1.82991	9.67378	2.89598	2.27979	17.2637	137.955	2.04816
1.703	1	27	3	155	2	7	3	-0.146209	22.1429	37.5714	1	Spontaneous	Live birth	2500	2.5	10.27	0	0	0	0	1		1	0									0	0	0	22.1429	62	25.8065	11.4	1	22.2502	310.53	4.7076	22.8718	1.96443	1.41464	14.2444	88.9665	42.6322
1.704	0	25	4	154	1	0	2	-1.20655	21.2857	37.2857	1	Spontaneous	Live birth	3000	3	55.15	0	0	0	0	1	0	0	0									0	0	0	21.2857	63	26.5643	10.1	1	17.0399	1646.15	2.97037	7.44785	1.1078	0.841474	12.3856	8.80763	4.87441
1.705	0	30	3	160	2	5	2	-1.2967	18.7143	33.1429	2	Spontaneous	Live birth	3100	3.1	99.75	0	0	1	0	1	1	1		1								1	1	1	18.7143	70	27.3438	9.9	1	123.571	245.221	4.19608	19.5927	1.82441	2.4329	9.19369	85.9846	18.3693
1.706	1	25	3	154	2	8	3	2.07354	20.8571	36.8571	2	Spontaneous	Live birth	3060	3.06	76.64	0	0	1	0	1	0	0		0								1	1	0	20.8571	51	21.5045	10.1	1	42.2368	59.5895	2.60289	13.953	2.13128	3.51041	3.83668	159.577	1.26627
1.707	1	32	3	150	1	0	1	-1.74586	16.8571	37.5714	2	Spontaneous	Live birth	2400	2.4	8.47	1	1	0	0	1	0	1	1	1	1							0	1	0	16.8571	47	20.8889	10.6	1	61.8452	1023.5	1.26489	9.27318	1.90854	1.94074	7.32354	33.4128	2.43934
1.708	0	23	3	154	1	0	1	-1.74586	22.8571	37	1	Spontaneous	Live birth	3300	3.3	83.03	0	0	0	0	1	0	1	0	0								0	0	0	22.8571	52	21.9261	11.9	1	11.856	234.024	2.54677	8.08956	1.0488	0.815201	2.78093	104.857	2.00492
1.709	1	25	2	155	1	0	2	-0.631834	20.4286	38.7143	1	Spontaneous	Live birth	2900	2.9	22.72	0	0	0	0	1	0	0	0	1	0	0	1	0	0			0	1	0	20.4286	63	26.2227	10.4	1	34.1064	104.336	2.66666	43.0496	2.26943	2.86138	16.5517	41.3344	2.66727
1.711	0	29	2	155	2	5	1	-1.69233	23	36.43	1	Spontaneous	Live birth						1	0	0	0	0													23	45	18.7305	11.6	0	12.8661	61.9845	2.05256	44.6059	1.54329	1.94728	13.239	39.0362	1.32075
1.712	0	22	2	160	2	5	2	-0.407605	22.1429	36	2	Spontaneous	Live birth	2700	2.7	60.34	0	0	1	0	1	0	0										0	0	0	22.1429	55	21.4844	12.1	1	71.9832	762.738	3.40371	14.0719	1.48467	1.37403	2.39441	58.0807	1.17867
1.713	1	28	3	154	1	0	1	-1.49391	19	39.4286	1	Spontaneous	Live birth	3300	3.3	49.69	0	0	0	0	1	1	1	1									0	1	0	19	56	23.6128	12.1	1	13.8316	30.6548	3.10173	41.9747	2.7289	4.66329	7.30899	34.2888	3.25946
1.715	1	25	2	162	1	0	2	-1.23033	20.1429	38.7143	2	Spontaneous	Live birth	2800	2.8	22.08	0	0	0	0	1	1	1	1	0	1							1	1	0	20.1429	54.6	20.8048	13.1	1	145.74	1477	1.7756	30.0583	1.94846	1.54853	5.03165	19.0421	0.418666
1.716	0	25	2	145	1	0	1	-1.60218	15.5714	39.7143	1	Spontaneous	Live birth	3000	3	18.94	0	0	0	0	0	1	1	1									0	1	0	15.5714	46.9	22.3068	11.2	0	5.88149	35.2966	1.08184	7.06879	1.60172	0.711604	1.64202	6.38708	1.31767
1.718	1	28	3	160	1	4	1	-1.62659	22.8571	34.8571	2	Spontaneous	Live birth	2300	2.29	45.45	1	0	1	0	0	1	1		1								1	1	0	22.8571	63.6	24.8438	11.6	0	133.663	348.126	2.03992	29.4658	1.89109	0.894639	18.0867	28.4128	5.72105
1.719	1	27	3	157	2	7	1	-1.54865	23.7143	35.5714	2	Spontaneous	Live birth	2500	2.5	49.24	0	0	1	0	0	0	0		0								1	1	1	23.7143	45.4	18.4186	11.4	0	8.00817	6381.96	5.14334	29.071	2.40237	2.62883	1.90254	67.1823	14.076
1.72	0	31	3	160	2	7	2	-1.10024	16.7143	37	2	Spontaneous	Live birth	2400	2.4	13.59	1	0	0	0	1	0	0	0	0	0	0	0	0	0			0	0	0	16.7143	51.3	20.0391	12.7	1	21.0483	58.3678	1.09407	10.4517	2.00569	1.07865	7.46144	11.6047	0.390625
1.721	1	25	3	150	2	5	1	-1.71611	24.7143	39	1	Spontaneous	Live birth	3100	3.1	36.32	0	0	0	0	1	1	0	0									0	0	0
1.722	0	28	3	150	2	5	1	-1.69233	23	36	2	Spontaneous	Live birth	2900	2.9	77.77	0	0	1	0	1	0	0										0	0	0	23	56	24.8889	10.6	1	58.2736	251.634	5.90207	35.8095	2.68205	3.55378	5.04776	54.6896	6.22221
1.724	0	25	2	150	2	5	1	-1.69233	18.5714	37.7143	2	Spontaneous	Live birth	2600	2.6	18.67	0	0	0	0	1	0	1										0	0	0	18.5714	48.9	21.7333	12.8	1	15.4973	701.564	1.86347	15.9932	2.51458	1.79496	2.84836	59.97	6.8523
1.725	1	29	3	160	2	8	2	-0.448008	24.2857	40	1	Spontaneous	Live birth	3500	3.5	61.18	0	0	0	0	0	1	0	0									1	1	0
1.726	1	29	3	150	2	7	3	0.935559	24	32.5714	1	Spontaneous	Live birth	2300	2.29	86.33	1	0	1	0															0
1.728	1	26	3	155	2	7	3	0.0393039	22.1429	39	2	Spontaneous	Live birth	3000	3	36.82	0	0	0	0	0	1	0	1	1								0	0	0	22.1429	56.6	23.5588	12.6	0	14.2226	584.762	3.00004	22.5908	2.57051	1.63841	4.81419	82.1424	6.50031
1.729	0	28	2	158	2	6	1	-1.69233	16.5714	38.8571	1	Spontaneous	Live birth	2900	2.9	21	0	0	0	0	1	1	1	0	0	0							0	0	0	16.5714	53	21.2306	12.9	1	15.4973	102.367	1.9012	13.6888	2.79317	0.398953	4.36859	37.193	0.848406
1.73	1	28	3	150	1	0	2	-0.782491	20.7143	38.43	1	Spontaneous	Live birth	3400	3.4	72.77	0	0	0	0	1	1	0	1									1	0	0	20.7143	49.8	22.1333	13.5	1	12.9568	63.0511	1.73168	12.6328	1.99232	1.96549	1.23587	28.3257	1.63222
1.731	1	30	4	165	3	10	3	1.90433	24	36.2857	1	Spontaneous	Live birth	3400	3.4	93	0	0	1	0	1	0	0	0	0								0	1	0
1.732	1	22	2	150	1	0	1	-1.37464	18.5714	37	2	Spontaneous	Live birth	2500	2.5	20.6	0	0	0	0	1	0	1	1	0	0							0		0	18.5714	63.4	28.1778	12	1	8.00817	399.763	2.51056	25.1357	2.40237	1.04597	12.4981	32.7886	0.462593
1.733	0	22	2	155	1	0	2	-0.758139	18.7143	37.7143	2	Spontaneous	Live birth	2600	2.6	18.67	0	0	0	0	0	0	0	0									0	0	0	18.7143	51.7	21.5193	11.1	0	8.00817	136.212	3.18187	22.3955	2.34608	0.76016	9.38584	52.0606	3.22803
1.734	0	24	3	150	2	5	1	-1.57306	16	41.14	1	Spontaneous	Live birth	2900	2.9	5.49	0	1	0	0	0	1	0	0									0	0	0	16	49.5	22	12.9	0	20.0227	127.201	1.69422	18.3112	1.68899	1.07865	8.49746	50.7491	3.56935
1.735	1	28	4	150	1	4	2	-1.15377	19.4286	39.4286	1	Spontaneous	Live birth	3500	3.5	68.33	0	0	0	0	0	0	1	0	1	0	0						0	0	0	19.4286	70	31.1111	10.5	0	23.9428	350.511	1.93898	24.1556	2.57051	0.794888	13.3992	17.6154	8.48188
1.736	0	30	4	150	1	0	1	-1.4585	19.8571	41.1429	1	Spontaneous	Live birth	3300	3.3	27.9	0	0	0	0	0	0	0	0									0	0	0	19.8571
1.737	0	34	4	150	1	0	3	1.71929	20.8571	37.8571	1	Spontaneous	Live birth	2700	2.7	18.64	0	0	0	0	1	0	0	0									0	0	0	20.8571	49.2	21.8667	12.1	1	9.80648	121.109	1.66297	12.1611	1.80473	1.42819	5.52461	105.533	2.16352
1.738	1	20	3	150	1	0	1	-1.62659	23	37	2	Spontaneous	Live birth	2600	2.6	29.43	0	0	0	0	1		0	1									1	0	0	23	45	20	13.7	1	14.2226	111.831	2.11582	23.9598	3.45211	1.80209	3.04979	77.9024	1.88006
1.74	0	35	4	160	1	4	2	-0.242397	22	36.4286	2	Spontaneous	Live birth	2500	2.5	30.34	0	0	1	0	0	1	1		0								0	1	0	22	65	25.3906	9.5	0	88.0456	228.178	3.653	31.4428	2.57051	0.737029	15.963	30.2324	1.21841
1.741	1	24	2	150	1	0	1	-1.74586	19.2857	40.8571	2	Spontaneous	Live birth	3468	3.47	60.86	0	0	0	0	0	0	0	0	0	0	0						0	0	0	19.2857	56.7	25.2	11.1	0	11.4055	187.731	4.74457	42.8005	2.06276	2.51784	5.16511	46.081	11.138
1.742	0	36	4	158	1	3	2	-1.35023	16.1429	40.8571	1	Spontaneous	Live birth	2300	2.29	0.23	1	1	0	0	1	0	0	1	0								0	1	0	16.1429	50.3	20.149	11.2	1	139.717	2988.79	5.17728	30.5525	2.23315	0.68389	2.11769	43.1071	10.2949
1.743	1	34	4	150	1	0	1	-1.74586	19.4286	40	1	Spontaneous	Live birth	3600	3.6	69.94	0	0	0	0	0	0	0	0	1								0	1	0	19.4286	62.9	27.9556	11.4	0	22.0414	331.323	3.10385	19.6689	3.56077	2.91939	9.93343	14.7756	1.99871
1.744	1	24	3	165	1	0	2	-0.901818	16.7143	39.71	2	Spontaneous	Live birth	3432	3.43	69.65	0	0	0	0	0	0	0	0	0	0	0	0	0				0	1	0	16.7143	53.7	19.7245	12.3	0	11.4055	105.544	2.16651	18.5049	2.73766	4.88546	18.1537	21.5489	1.40058
1.746	0	30	3	158	1	0	2	-1.2512	20	38.5714	2	Spontaneous	Live birth	2600	2.6	10.41	0	0	0	0	1	1	0	0	1	0	0	0						0	1	20	48.9	19.5882	11.8	1	18.9605	491.007	5.25883	18.5049	1.42584	2.2054	0.780208	32.0572	3.5131
1.747	0	24	2	155	2	6	2	-0.872639	23.5714	37.57	2	Spontaneous	Live birth	2500	2.5	13.56	0	0	0	0	1	0	0	0	0								0		0	23.5714	59	24.5578	11.4	1	22.0414	173.798	6.24743	16.9575	2.45853	0.658507	12.4872	50.7491	8.06946
1.749	0	39	4	154	1	0	2	-0.334078	20.1429	39.8571	2	Spontaneous	Live birth	3000	3	26.07	0	0	0	0	0	0	0	1	0	0	0	0					0	0	0	20.1429	60	25.2994	11.2	0	17.8567	222.889	2.01466	24.5474	2.34608	1.06464	9.91773	27.6865	4.4536
1.75	0	27	3	155	2	7	2	-1.15302	18.7143	37.8571	1	Spontaneous	Live birth	2500	2.5	8.18	0	1	0	0	0	0	1	0									0	1	0	18.7143	57	23.7253	12.6	0	29.1249	1604.36	2.63878	17.7305	3.28853	2.18384	14.3436	91.6409	1.24439
1.753	1	30	4	160	1	1	3	1.75068	19.1429	37.5714	1	Spontaneous	Live birth	3100	3.1	59.66	0	0	0	0	0	0	0	0									1	1	1	19.1429	64	25	10.5	0	20.0227	2257.48	5.70964	11.0204	0.82301	1.24247	10.6462	19.757	5.25252
1.754	1	35	3	150	2	5	3	0.537565	22.5714	38	1	Spontaneous	Live birth	2800	2.8	24.23	0	0	0	0	0	0	0	0									0	0	1	22.5714	45	20	11.8	0	10.606	30.6548	3.09174	7.53534	1.51398	1.04835	1.29723	55.1601	3.44941
1.756	0	23	2	150	1	4	2	-1.17812	16.7143	38.57	1	Spontaneous	Live birth	3000	3	33.29	0	0	0	0	0	0	0	0									0	0	0	16.7143	55	24.4444	9.19	0	4.602	113.844	2.15576	7.24613	0.795657	1.60466	9.16087	5.44879	10.138
1.757	0	23	2	168	2	7	1	-1.57243	22				Live birth							0	1	0	1	0												22	60	21.2585	10.1	1	4.602	30.6548	3.017	27.4411	2.4871	0.941535	11.0181	19.1828	12.2773
1.758	0	26	4	160	1	4	1	-1.60218	21.2857	39.7143	2	Spontaneous	Live birth	3000	3	27.65	0	0	0	0	0	0	0	0	0								0	0	0	21.2857	55	21.4844	9.4	0	211.504	359.833	3.81009	27.8173	1.29641	0.712207	1.70786	10.0287	4.35084
1.759	1	25	3	151	2	5	2	-0.991967	15.8571	39.57	2	Spontaneous	Live birth	3400	3.4	68.52	0	0	0	0	0	0	0	0	1								1	0	0	15.8571	57	24.9989	12.3	0	27.2419	93.2578	3.89524	34.6426	2.29514	1.97554	11.3699	29.3543	8.96831
1.76	1	29	3	161	2	5	2	-1.2967	21.5714	40.1429	2	Spontaneous	Live birth	3500	3.5	70.84	0	0	0	0	0	0	0	0									0	0	0	21.5714	55	21.2183	10	0	23.354	71.4785	1.87822	32.1667	1.5705	2.08492	3.27671	62.5946	0.836665
1.761	1	24	2	160	2	5	1	-1.54865	21.7143	39.86	1	Spontaneous	Live birth	2800	2.8	7.56	0	1	0	0	0	0	0	0		0	0						0	0	0	21.7143	55.1	21.5234	10	0	20.5093	242.755	3.47098	25.7524	2.74004	2.2351	5.03669	138.809	2.24097
1.762	1	32	4	151	1	0	1	-1.74586	19.7143	38.43	2	Spontaneous	Live birth	3000	3	45.54	0	0	0	0	0	0	0	0	0	0							0	0	0	19.7143
1.763	1	30	3	145	1	2	2	-1.34376	21	39.5714	2	Spontaneous	Live birth	2900	2.9	20.73	0	0	0	0	0	0	0	0	0	1							0	0	0	21	59	28.0618	12.4	0	4.602	30.6548	0.729585	14.5159	2.03576	1.87131	7.66429	64.048	8.93485
1.764	0	27	2	160	2	5	3	3.20025	21.2857	35.4286	1	Spontaneous	Live birth	2600	2.6	53.33	0	0	1	0	0	0	0		0	0							0	0	0	21.2857	65	25.3906	13	0	6.81102	30.6548	0.807647	13.2547	1.77188	3.93452	20.0327	26.1039	2.7916
1.765	0	28	3	155	2	6	2	-0.532497	17.4286	41.2857	2	Spontaneous	Live birth	3000	3	14.57	0	0	0	0	0	0	0	0	0	0	0	0					0	0	0	17.4286	53	22.0604	11.2	0	6.81102	317.44	1.44196	4.84765	2.58234	2.02386	4.30672	10.4854	4.52711
1.766	0	27	3	158	1	0	3	0.00955387	23.7143	38.8571	2	Spontaneous	Live birth	2300	2.29	1.62	1	1	0	0	0	0	0	0									0	0	0	23.7143	51	20.4294	11	0	15.668	65.7872	1.42591	5.18665	3.05192	1.78238	9.23106	191.984	2.9226
1.767	0	32	3	160	1	0	3	0.00955387	21.8571	38.1429	2	Spontaneous	Live birth	2958	2.96	45.85	0	0	0	0	0	0	0	0	0								0	0	0	21.8571	66	25.7812	13	0	13.8249	173.289	1.32984	17.6059	2.9277	1.16132	21.8594	12.7694	1.21141
1.768	1	30	3	160	1	3	1	-1.60218	18.1429	37.8571	2	Spontaneous	Live birth	2500	2.5	10.93	0	0	0	0	0	0	0	0									0	0	0	18.1429	56	21.875	13.6	0	15.668	182.304	1.05943	12.8957	3.66354	1.69857	10.5156	25.1777	2.16315
1.77	0	24	3	160	2	7	2	-0.872639	16.4286	40	2	Spontaneous	Live birth	3400	3.4	63.65	0	0	0	0	0	0	0		0	0	0	0	0				0	0	0	16.4286	65	25.3906	12.7	0	13.8249	857.752	4.76335	27.7233	1.70511	1.75444	9.7306	44.8602	4.10168
1.771	1	24	2	150	2	8	2	-0.848287	17.2857	37.57	2	Spontaneous	Live birth	2500	2.5	13.56	0	0	0	0		0	0	0			0		0				0	0	0	17.2857	52	23.1111	11.9		4.602	30.6548	0.512869	6.03978	2.61398	1.03242	11.7177	42.4916	7.91242
1.772	1	24	2	150	2	5	1	-1.69233	19.2857	39.43	2	Spontaneous	Live birth	3000	3	31.06	0	0	0	0	0	0	0	0	0	0							0	0	0	19.2857	52	23.1111	13.2	0	4.602	68.6473	0.776384	8.28988	2.4871	0.81545	4.28787	94.568	1.10325
1.773	0	35	3	160	3	12	3	12.3238	21.4286	35.5714	2	Spontaneous	Live birth	3500	3.5	98.96	0	0	1	0	0	0	0										0	0	0	21.4286	82	32.0312	12.8	0	6.81102	85.2537	1.07525	4.17392	1.77188	0.641786	12.8011	207.309	4.03069
1.774	0	30	3	155	1	0	1	-1.60218	20.8571	40.29	1	Spontaneous	Live birth	3366	3.37	44.38	0	0	0	0	1	0	0	0	1	0							0	0	0	20.8571	53	22.0604	12.2	1	9.52573	41.57	3.15104	9.87014	1.70511	1.99843	6.09373	40.6015	4.38366
1.775	1	29	4	150	1	0	2	-1.35023	21.2857	38.7143	1	Spontaneous	Live birth	3100	3.1	40.69	0	0	0	0	1	0	0	0	1	0							0	0	0	21.2857	49	21.7778	9.19	1	24.6941	333.005	0.838959	3.67277	0.942173	1.65288	1.95777	40.6015	7.3734
1.777	1	23	2	152	2	8	3	-0.145638	22.1429	38.43	1	Spontaneous	Live birth						0	0	0	0	0	0												22.1429	59	25.5367	10.9	0	6.81102	79.8143	1.07525	11.11	4.55661	1.76968	17.2511	30.7514	12.0931
1.778	0	29	2	150	2	8	1	-1.54865	21.5714	36.71	2	Spontaneous	Live birth						1	0	0	0	0	0												21.5714	49	21.7778	11.7	0	17.379	446.691	1.4821	6.90014	3.54238	3.96529	6.62774	82.6474	11.4752
1.779	0	30	3	155	1	0	1	-1.74586	18	42.14	1	Spontaneous	Live birth	4240	4.24	91.88	0	0	0	0	0	1	0	1	0									0		18	57	23.7253	11	0	17.379	47.8923	0.737377	13.2547	1.70511	1.74428	3.10734	18.7234	4.41856
1.78	0	32	4	159	1	0	3	-0.134126	20.2857	39.4286	1	Spontaneous	Live birth	2600	2.6	3.85	0	1	0	0	0	0	0	0									0	0	0	20.2857	64	25.3155	11.7	0
1.782	1	30	2	150	2	7	2	-1.12459	23.8571	38.4286	1	Spontaneous	Live birth	3264	3.26	61.17	0	0	0	0	0	0	0	0									0	0	0	23.8571	62	27.5556	10.1	0	9.52573	591.157	0.933178	17.2405	2.4871	0.883513	12.9989	96.0671	2.03732
1.784	0	27	3	150	1	0	2	-1.20655	23.2857	40.14	2	Spontaneous	Live birth	2800	2.8	10.17	0	0	0	0	0	0	0	0		0							0	0	0	23.2857	52	23.1111	11.8	0	4.602	30.6548	1.31385	6.3831	2.80278	0.984444	5.72745	75.7548	4.11723
1.785	0	31	3	160	1	0	1	-1.4585	21	40.7143	2	Spontaneous	Live birth	3570	3.57	71.17	0	0	0	0	0	0	0	0	0								0	0	1	21	59	23.0469	11	0	35.1591	463.739	0.917446	3.17562	3.23699	0.75248	6.61977	32.6182	2.78619
1.786	1	25	2	150	2	6	1	-1.57243	24	38.14	2	Spontaneous	Live birth						0	0	0	0	0	0	0
1.787	1	24	2	150	2	5	2	-0.332545	24.5714	38	1	Spontaneous	Live birth	3366	3.37	75.61	0	0	0	0	0	1	0	0									0	0	0	23.7143	60	26.6667	10.5	0	55.5903	30.6548	1.84571	20.9149	2.61398	1.59198	3.25573	78.7031	1.97298
1.788	1	24	3	150	2	6	1	-1.57243	20.7143	36.14	2	Spontaneous	Live birth	2800	2.8	67.01	0	0	1	0	0		0		0	1	0						0	0	0	20.7143	45	20	10.9	0	9.52573	59.9724	2.38586	30.8386	0.568573	1.72396	2.75714	221.133	3.09292
1.79	0	40	3	150	1	4	3	5.29784	18.7143	39	1	Spontaneous	Live birth	3600	3.6	80.45	0	0	0	0	0	0	0	0									0	0	0	18.7143	100	44.4444	10	0	23.354	816.493	2.10663	21.6549	3.66354	3.57582	51.4647	33.7872	9.14139
1.791	0	26	2	150	1	0	2	-1.03444	17.2857	38.7143	2	Spontaneous	Live birth	3480	3.48	83.18	0	0	0	0	0	0	0	0	0								0	0	0	17.2857	52	23.1111	9.9	0	23.354	30.6548	1.84571	12.1795	2.74004	2.72201	5.86167	58.2482	1.21889
1.792	1	19	2	162	1	3	1	-1.62596	24.5714	38	2	Spontaneous	Live birth	2900	2.9	42.2	0	0	0	0	0	0	0	0	0								0	0	0	22.7143	57	21.7193	11.1	0	17.379	121.325	1.99224	13.0751	2.35936	1.38407	2.86836	129.787	1.5444
1.793	0	31	4	150	1	0	1	-1.74586	20.1429	39.57	1	Spontaneous	Live birth	2700	2.7	5.71	0	1	0	0	1	1	0	0									0	0	0	20.1429	53	23.5556	9.1	1	53.2249	50.9765	6.08804	61.9668	2.03576	1.49559	6.39523	22.8668	11.1872
1.794	0	26	3	150	1	0	2	-1.35023	23	37.8571	1	Spontaneous	Live birth	2900	2.9	35.25	0	0	0	0	1	0	1	1									0	0	0	23	49	21.7778	11.2	1	4.602	30.6548	0.269508	1.71473	0.721063	0.631732	3.71603	101.581	1.14856
1.795	1	28	3	160	1	4	2	-1.06985	21.2857	42.2857	1	Spontaneous	Live birth	2500	2.5	0.289	0	1	0	0	0	1	0	0									0	0	0	21.2857	74	28.9062	12.4	0	4.602	35.0012	0.528248	1.87428	1.77188	1.31316	28.3679	38.0099	8.02937
1.796	1	22	4	150	2	5	1	-1.69233	19.7143	39.2857	1	Spontaneous	Live birth	2652	2.65	5.55	0	1	0	0	0	0		1									0	0	0	19.7143	54	24	11.6	0	12.5969	175.541	1.541	18.3659	3.23691	0.567678	8.7134	36.6007	0.853444
1.797	1	32	2	150	2	6	2	-0.280547	20.5714	36.5714	2	Spontaneous	Live birth	2700	2.7	48.24	0	0	1	0	0	0	0		0								0	0	0	20.5714	56	24.8889	11.5	0	14.7464	448.176	1.85134	1.2615	2.11252	1.99235	1.52069	42.2613	6.52989
1.798	1	31	3	153.1	1	3	1	-1.37401	20.1429	37.57	1	Spontaneous	Live birth	2900	2.9	40.17	0	0	0	0	0	0	0	0												20.1429	55	23.4646	12	0	16.3534	107.11	2.06174	18.4806	2.73236	2.5199	11.0983	57.5984	2.51517
1.799	0	27	3	150	2	6	2	-1.2967	20.5714	38	2	Spontaneous	Live birth	2800	2.8	32	0	0	0	0	0	0	0										0	0	0	20.5714	53	23.5556	8.5	0	9.52573	85.2537	0.933178	4.00645	1.50262	1.31316	4.2973	45.3348	0.999003
1.8	0	22	2	150	2	5	3	0.115868	20.7143	38.5714	1	Spontaneous	Live birth	2600	2.6	7.4	0	1	0	0	0		0	0	0								0	0	0	20.7143	61	27.1111	12.6	0	4.9073	194.94	1.70468	13.2137	3.29836	0.392248	16.6623	71.5929	1.18362
1.801	1	25	2	150	2	6	3	3.01287	14	39.4286	2	Spontaneous	Live birth	3500	3.5	77.84	0	0	0	0	0	0	0	0		1							0	0	0	14	50	22.2222	10.1	0	31.0929	7311.96	3.39131	11.321	4.35882	1.79072	2.26465	3.95477	3.52255
1.802	0	21	2	150	2	5	1	-1.71611	21	40.2857	2	Spontaneous	Live birth	3000	3	21.83	0	0	0	0	0	0	1	0	0								0	0	0	21
1.803	0	36	3	150	2	5	2	-1.15302	17.8571	38	2	Spontaneous	Live birth	2900	2.9	42.2	0	0	0	0	0	0	0	0									1	1	1	17.8571	46	20.4444	11.7	0	19.1523	30.6548	2.35155	9.54353	3.78399	1.59654	5.14452	30.9406	5.34731
1.805	1	22	2	155	2	5	1	-1.69233	16.8571	38.8571	2	Spontaneous	Live birth	3500	3.5	83.09	0	0	0	0	0	0	1	0	0	0							0	0	0	16.8571	56	23.3091	8.8	0	8.99401	30.6548	1.26377	8.73728	3.06462	1.28433	14.9147	22.2454	6.04041
1.806	0	30	4	150	2	7	3	0.0393039	19.1429	38.8571	1	Spontaneous	Live birth	2800	2.8	14.41	0	0	0	0	1	0	0	0									0	0	0	19.1429	52	23.1111	12	1	6.46726	167.096	0.595488	2.35946	2.4525	0.924002	18.4233	54.6247	2.82655
1.808	1	23	3	160	2	5	2	-1.2967	18.1429	37.8571	2	Spontaneous	Live birth	2800	2.8	34.33	0	0	0	0	0	1	0	0		0	0						0	0	1	18.1429	59	23.0469	11.4	0	4.602	30.6548	0.504474	1.4439	1.85408	0.762284	16.2921	48.3028	3.33227
1.81	0	30	4	150	1	0	3	0.00955387	21.8571	38.8571	2	Spontaneous	Live birth	2200	2.2	0.87	1	1	0	0	0	0	0	0									1	1	1	21.8571	50	22.2222	10.1	0	6.46726	41.2511	0.90866	1.4439	2.33971	1.24182	5.63835	55.4728	2.74872
1.811	0	22	3	155	1	0	1	-1.37401	20.8571	38.57	2	Spontaneous	Live birth						0	0	0	0	0													20.8571	55	22.8928	8.69	0	20.663	46.0353	1.13242	2.72743	2.05536	0.315253	4.04285	46.2115	2.26201
1.812	1	24	3	150	3	11	3	1.22753	21	38.5714	1	Spontaneous	Live birth	3100	3.1	42.96	0	0	0	0	0	0	0	0	1								0	0	0	21	45	20	11.3	0	98.3976	210.24	3.22257	11.9113	3.44794	2.71271	3.08785	42.4684	7.64823
1.813	0	24	2	159	3	10	2	-0.621867	19.7143	38.4286	2	Spontaneous	Live birth	3000	3	45.54	0	0	0	0	0	0	1	0	0	0	0						0	0	0	19.7143	58	22.9421	11.8	0	117.108	99.1511	2.04258	18.679	2.4525	2.85281	22.685	136.964	5.0255
1.815	0	30	4	160	1	0	2	-0.386076	19.7143	36.57	2	Spontaneous	Live birth						1	0	1	0	1													19.7143	60	23.4375	11.1	1	8.99401	34.678	3.82929	5.51772	2.33971	0.996821	11.6122	26.2023	8.33747
1.817	1	29	3	150	1	0	1	-1.60218	21.8571	38.4286	1	Spontaneous	Live birth	3264	3.26	61.17	0	0	0	0	0	0	0	0									0	0	0	21.8571	56	24.8889	12.6	0	19.2964	2558.56	3.30062	9.11958	1.70901	0.978019	3.49561	42.4684	7.68803
1.818	1	34	3	165	1	0	1	-1.60218	18.2857	38.7143	1	Spontaneous	Live birth	3000	3	31.17	0	0	0	0	0	0	0		0	0							0	0	0	18.2857	69	25.3444	12.4	0	31.0863	30.6548	0.945817	6.83666	1.29603	0.407979	8.87283	21.8525	11.1353
1.82	1	31	4	160	3	12	3	3.28769	16.1429	36.1429	1	Spontaneous	Live birth	3500	3.5	95.91	0	0	1	0	0	0	0										0	0	0	16.1429	70	27.3438	10.1	0	67.8257	432.608	9.66342	42.107	1.35573	0.743567	14.5952	21.0683	14.181
2.001	0	20		150	2	6	2	-0.872639	17.8571	41.2857	1	Spontaneous	Live birth	2990	2.99	7.78	0	1	0	0	0	0		0									0	0	1	17.8571	54.3	24.1333	11.4	0	6.46726	30.6548	0.834526	11.8145	1.79619	1.56849	5.3487	63.5883	0.792713
2.003	1	16		145	2	6	3	5.96221	20.1429	39.29	1	Spontaneous	Live birth	2800	2.8	10.96	0	0	0	0	0	0		0									0	0	0	20.1429	49	23.3056	8.8	0	4.602	30.6548	0.632051	9.69433	2.73236	1.53527	11.1897	14.8786	0.693702
2.004	1	22	1	159	2	7	3	0.0393039	24.1429	37	1	Spontaneous	Live birth	2400	2.4	10.61	1	0	0	0	0	0			0								0	0	0	23.4286	51.5	20.371	12.6	0	14.7464	120.103	1.56595	9.88626	3.28419	0.968621	5.55953	225.993	15.492
2.005	1	20	1	150	2	5	2	-1.26827	22	40.2857	1	Spontaneous	Live birth	3200	3.2	28.54	0	0	0	0	1	0											0	0	0	22	52	23.1111	9.5	1	8.99401	155.038	3.33967	27.3214	1.65066	1.15689	4.5984	88.0612	6.36933
2.008	0	28	1	169	3	12	3	3.89886	21.7143	40.4286	2	Spontaneous	Live birth	3300	3.3	48.95	0	0	0	0	0	0		0	0								0	0	0	21.7143	59.4	20.7976	10.1	0	6.46726	30.6548	1.54699	13.9534	1.94059	3.04406	16.8696	142.559	0.69395
2.012	1	19	1	165	2	8	3	1.23453	19.2857	39	1	Spontaneous	Live birth	3570	3.57	78.5	0	0	0	0	0	0		0									0	0	0	19.2857	67	24.6097	12.2	0	8.99401	31.2915	0.871562	12.7845	1.29603	2.47178	20.4438	29.4022	1.9251
2.013	0	23	1	165	2	7	2	-1.00572	21.8571	39	1	Spontaneous	Live birth	2900	2.9	19.38	0	0	0	0	0	0		0	0								0	0	0	21.8571	59	21.6713	13.1	0	21.9735	85.5679	2.91111	32.6427	0.931685	1.93504	9.14142	310.929	94.4223
2.015	1	21	1	150	1	4	2	-0.806273	19.2857	38.4286	1	Spontaneous	Live birth	2700	2.7	12.73	0	0	0	0	0	0		0									0	0	0	19.2857	49	21.7778	10	0	8.99401	59.8128	0.68705	6.27019	1.17583	1.65162	4.89698	39.165	3.15867
2.017	0	20	1	145	1	0	2	-0.807302	16	40.4286	2	Spontaneous	Live birth	3000	3	20.58	0	0	0	0	1	0		0									1	1	1	16	57	27.1106	9.6	1	6.46726	238.326	1.33908	24.8888	2.50871	2.41888	13.2257	32.8332	4.55201
2.019	0	22	1	155	2	8	2	-0.424226	16	39.8571	1	Spontaneous	Live birth	3400	3.4	53.51	0	0	0	0	0	0		1									0	1	0	16	50.5	21.0198	10.8	0	43.8474	1322.93	4.63746	39.2798	3.61094	2.80447	13.4997	55.2607	15.4087
2.02	1	26	1	155	3	12	3	5.78783	21.4286	38.1429	2	Spontaneous	Live birth	3050	3.05	55.33	0	0	0	0	0	0		0									0	0	0	21.4286	62	25.8065	11.5	0	19.2964	140.297	2.19608	21.2695	2.89895	2.69099	24.4154	55.8973	3.47911
2.026	0	19	1	150	1	3	3	-0.0813428	21.2857	38.2857	2	Spontaneous	Live birth	2900	2.9	37.47	0	0	0	0	0	0			0								0	0	0	21.2857	70	31.1111	11.4	0	6.46726	104.356	0.922689	7.40725	1.56273	0.682791	33.2697	56.7651	2.0935
2.028	0	17		159	2	7	2	-0.956558	23.1429	40.29	2	Spontaneous	Live birth	3300	3.3	50.61	0	0	0	0	1	1		0												23.1429	52	20.5688	7.7	1	13.0171	30.6548	13.7881	79.8801	1.70901	2.83105	4.78038	35.477	19.8885
2.029	1	24	1	150	3	11	3	2.19314	28.2857	38	2	Spontaneous	Live birth	2500	2.5	9.8	0	1	0	0	0	0											0	0	0
2.03	1	16	1	155	2	7	1	-1.71611	16.5714	35.2857	2	Spontaneous	Live birth	2100	2.1	16.77	1	0	1	0	1	0											0	0	1	16.5714	52	21.6441	10.1	1	13.0171	709.417	9.29719	14.5398	2.95427	2.54157	10.1016	55.2607	13.609
2.031	0	19		149	2	7	2	-1.0401	25.4286	35	1	Spontaneous	Live birth	2500	2.5	53.16	0	0	1	0	0	0		0										0	1	20.5714
2.032	0	17		158	1	0	1	-1.74586	16	39.7143	2	Spontaneous	Live birth	2800	2.8	12.81	0	0	0	0	0	0	0	0	1								0	0		16	54	21.6311	10.4	0	9.12267	168.333	2.08693	32.1466	3.52365	3.59764	11.9039	30.2245	0.780519
2.034	1	20	1	150	1	3	1	-1.60218	16.1429	39.4286	2	Spontaneous	Live birth	3000	3	31.06	0	0	0	0	0	1	0	1									0	0	0	16.1429	56	24.8889	10.1	0	4.602	400.161	1.28782	20.4392	2.72506	3.80286	16.1935	13.5723	11.194
2.038	1	19		151	2	9	2	-0.872639	15.5714	41.4286	2	Spontaneous	Live birth	2700	2.7	3.12	0	1	0	0	1	0	0	0	1								1	1	1	15.5714	51	22.3674	10.4	1	6.64152	62.2597	2.08693	10.479	10.9585	3.59764	6.27618	7.20703	1.21351
2.039	0	18		150	2	8	2	-1.12459	20.4286	37	2	Spontaneous	Live birth	2500	2.5	20.6	0	0	0	0	1	0		0	1								0	1	1	20.4286	62	27.5556	11.5	1	14.6162	220.283	1.56571	5.91177	3.10107	2.67719	15.5208	103.67	5.45193
2.041	1	16	1	150	2	5	1	-1.54865	27	36	1	Spontaneous	Live birth	2360	2.36	20.18	1	0	1	0	1	0											0	0	0
2.042	0	18		164	3	10	2	-0.449757	20.8571	42	1	Spontaneous	Live birth	3200	3.2	13.78	0	0	0	0	0	0		0									0	0	0	20.8571	58	21.5645	10.9	0	20.1278	498.499	0.490771	3.41795	2.6708	1.88124	7.26891	47.1366	0.390625
2.043	0	20		150	1	0	1	-1.74586	17.2857	38.7143	2	Spontaneous	Live birth	2800	2.8	22.08	0	0	0	0	1	1	0										0	0	1	17.2857	49	21.7778	9.69	1	9.12267	247.517	3.89927	27.2598	7.84324	5.10022	7.10635	35.9618	10.4842
2.044	0	24		150	3	10	3	2.88271	26.2857	32	1	Spontaneous	Live birth	1700	1.7	45.05	1	0	1	0	0	0	0										0	0		18.4286	59	26.2222	11.9	0	12.9818	30.6548	1.80451	44.0594	5.05645	4.03554	13.2399	13.1969	0.390625
2.045	1	18		155	2	7	3	0.393885	18.4286	38.5714	2	Spontaneous	Live birth	2500	2.5	6.35	0	1	0	0	1	0	0	1	1								0	0	0	18.4286	44	18.3143	7.8	1	185.619	1822.69	9.36286	12.6595	3.78437	4.30487	2.25082	45.9757	37.0176
2.046	1	17	1	155	2	7	3	0.0630852	27.7143	38	1	Spontaneous	Live birth	2800	2.8	24.23	0	0	0	0	1	0											0	0	1
2.047	1	19		158	2	7	1	-1.54865	16.4286	38.7143	1	Spontaneous	Live birth	3000	3	31.17	0	0	0	0	0	0	0	0									0	0	0	16.4286	49	19.6283	11.3	0	20.1278	130.468	1.51404	9.45748	0.562718	2.4314	2.22987	14.3235	37.3817
2.048	1	19	1	156.5	3	10	3	-0.0013436	18.1429	39.2857	2	Spontaneous	Live birth	3300	3.3	63.02	0	0	0	0	0	0	1	0									0	0	0	18.1429	55	22.4561	13.1	0	9.12267	147.308	2.22365	12.9169	2.99428	3.59764	4.19354	42.114	0.390625
2.05	0	19		150.5	2	5	2	-0.819857	18.1429	39.5714	2	Spontaneous	Live birth	2900	2.9	20.73	0	0	0	0	0	0	0	0									0	0	0	18.1429	40	17.6598	11.7	0	6.64152	46.7238	2.00303	11.8885	1.83705	4.07486	1.67139	42.114	0.629092
2.052	0	16		159	2	6	1	-1.46416	24.8571	38	1	Spontaneous	Live birth	3000	3	42.54	0	0	0	0	0	0											1	0	1	22.4286	61	24.1288	7.6	0	9.12267	83.3148	2.49839	6.91947	5.00644	2.70719	5.10312	17.3335	5.26344
2.053	0	20		158	1	4	3	2.13933	21.2857	29.4286	1	Spontaneous	Live birth	1000	1	10.05	1	0	1	0	1	1			1								0	0	0	21.2857	65	26.0375	7.2	1	399.369	425.86	7.0893	36.4818	15.281	3.82148	5.25721	3.95477
2.055	1	23	1	150	3	12	3	0.301026	22.5714	36	1	Spontaneous	Live birth	2550	2.54	36.26	0	0	1	0	0		0													22.5714	51	22.6667	12.7	0	34.0139	119.019	2.01351	15.628	2.00721	2.01859	6.40914	110.535	0.390625
2.056	1	23	1	155	1	3	1	-1.62596	21.7143	39.7143	1	Spontaneous	Live birth	3600	3.6	73.09	0	0	0	0	0	0	0										1	1	0	21.7143	54	22.4766	11.3	0	18.8642	171.039	1.88796	16.5351	2.23121	3.78776	7.32657	113.775	7.20215
2.057	0	20	1	162	1	0	2	-1.3218	23.8571	39.2857	1	Spontaneous	Live birth	3000	3	23.61	0	0	0	0	1	0	0	0									0	0	0	23.8571	60	22.8624	10.8	1	14.6162	552.909	9.41449	22.0077	1.77987	1.73805	4.52677	45.9757	2.82616
2.058	1	18		158	2	5	3	1.77345	19.5714	41	1	Spontaneous	Live birth	3450	3.45	43.79	0	0	0	0	1	0	0	0									0	0	0	19.5714	58	23.2335	9.6	1	24.6863	113.22	4.15482	25.6148	0.628848	2.49731	8.31914	49.4618	13.8576
2.059	0	26		158	3	14	3	6.02632	20.4286	39.5714	1	Spontaneous	Live birth	3300	3.3	47.62	0	0	0	0	1	0	0	0									0	0	0	20.4286	57	22.8329	10.1	1	11.1772	132.357	7.29343	20.9616	6.86726	4.72333	5.55644	7.95432	5.06889
2.06	1	17		158	2	7	3	0.687082	28.4286	36	1	Spontaneous	Live birth	2500	2.5	31.62	0	0	1	0	0	0											0	0	0
2.061	1	16		158	2	5	3	-0.0521639	16.5714	39.14	1	Spontaneous	Live birth	3370	3.37	60.55	0	0	0	0	1	0	0	0		1									1	16.5714	60	24.0346	10.1	1	4.602	109.324	6.58589	11.5035	4.14552	1.87527	4.51873	25.2768	9.92266
2.062	0	23	1	155	2	7	3	4.45524	21.5714	40.7143	1	Spontaneous	Live birth	3450	3.45	47.28	0	0	0	0	0	0	0	0									0	0	0	21.5714	52	21.6441	12.8	0	14.6162	3105.77	1.51404	31.7494	3.31324	1.39857	4.17296	77.6954	2.68503
2.063	0	23	1	155	3	11	3	0.342288	23.4286	36.86	2	Spontaneous	Live birth	2900	2.9	62.94	0	0	1	0	0	0		0									0	0	0	23.4286	56	23.3091	12.1	0	14.6162	46.7238	1.98208	8.82075	1.83705	2.76721	9.66434	84.4461	4.72393
2.065	0	17		150	2	7	1	-1.40497	16.2857	40.5714	1	Spontaneous	Live birth	2800	2.8	4.75	0	1	0	0	0	0	1	0	1								0	0	1	16.2857	43	19.1111	9.8	0	20.3223	323.008	3.89268	19.6795	2.64412	1.71287	1.12832	18.3976
2.067	1	16		150	2	6	3	1.01788	19	33.7143	1	Spontaneous	Live birth	1800	1.8	19.23	1	0	1	0	0	0	1										0	0	0	18	41	18.2222	12.1	0	11.1772	161.987	1.48309	15.2397	1.43137	0.740305	2.50093	8.32809	1.09991
2.068	0	16		148	2	8	3	-0.045186	23.8571	39	2	Spontaneous	Live birth	2500	2.5	4.61	0	1	0	0	1	0	0	0									1	1	1	22.8571	45	20.5442	9.19	1	4.602	30.6548	0.0720691	0.578	1.77987	2.82725	3.64678	49.6558	7.13337
2.069	0	16		150	2	5	2	-0.224274	20.4286	38.5714	2	Spontaneous	Live birth	3000	3	43.27	0	0	0	0	1	1	1										0	0	1	19.4286	58	25.7778	7.7	1	14.6162	143.597	13.4218	15.1751	7.01115	2.52428	13.4483	100.048	15.2642
2.07	0	20		150	1	4	2	-0.747083	26	37	1	Spontaneous	Live birth	3200	3.2	76.7	0	0	0	0															1	20.8571	59	26.2222	11.5		4.602	30.6548	0.623133	4.65967	1.89399	2.7372	4.45428	123.94	0.390625
2.071	1	19		159	3	12	2	-0.897599	21	37.1429	1	Spontaneous	Live birth	2700	2.7	28.91	0	0	0	0	0		0	1										1	1	20	47	18.591	11.4	0	11.1772	30.6548	1.55537	11.5035	3.41866	1.92303	3.09688	120.68	0.390625
2.072	1	18		150	2	7	3	-0.045186	26.1429	36	2	Spontaneous	Live birth	2900	2.9	77.77	0	0	1	0	0	0											0	0	1	22	51	22.6667	11.5	0	67.2521	844.896	1.29886	41.477	0.340194	2.16235	1.75036	54.4076
2.073	1	16		153	2	8	3	1.12268	20.4286	38.2857	2	Spontaneous	Live birth	2500	2.5	7.89	0	1	0	0	1	0	0	0									1	1	1	19.4286	49	20.9321	12.3	1	16.4087	260.74	3.71775	25.4163	3.00266	1.66574	7.57765	92.9609
2.074	0	18		150	2	8	2	-1.10024	25.2857	38	1	Spontaneous	Live birth	3100	3.1	52.42	0	0	0	0	0	0	0										0	0	0	22	48	21.3333	13.3	0	9.80428	141.61	2.41941	33.1528	1.57963	0.729387	2.61836	159.825
2.075	1	21	1	150	2	7	1	-1.69233	22.5714	40.5714	2	Spontaneous	Live birth	2900	2.9	12.89	0	0	0	0	0	0	0	1									1	0	1	21.5714	46	20.4444	13.4	0	4.602	68.6961	1.0535	12.6595	2.28674	2.27871	7.80699	128.84	0.390625
2.078	1	21	1	155	3	10	3	0.581407	18.8571	38.4286	1	Spontaneous	Live birth	2800	2.8	18.8	0	0	0	0	1	0	0	0	0								0	0	0	18.8571	49	20.3954	12.8	1	4.602	109.324	0.623133	7.67827	2.56185	2.6382	7.52068	72.9489	4.56839
2.079	0	16		160	2	6	1	-1.71611	25	38	1	Spontaneous	Live birth	2950	2.95	37.65	0	0	0	0	1		0										1	0	0	23.5714	53	20.7031	8.6	1	6.64152	176.428	14.4819	32.4114	4.09419	3.90556	1.23319	47.5238	38.7554
2.08	0	16		149	3	10	3	3.6006	21.7143	37.5714	2	Spontaneous	Live birth	2600	2.6	20.51	0	0	0	0	1	1	0	0											1	21.7143	50.4	22.7017	9.1	1	14.6162	439.966	15.9023	35.3292	2.0635	2.35953	5.4421	116.209	19.565
2.083	1	17	1	150	2	7	1	-1.71611	22	37.5714	1	Spontaneous	Live birth	3400	3.4	82.7	0	0	0	0	1	0	1	0									0	0	1	22	48	21.3333	9.69	1	8.90935	111.198	1.07917	11.5073	4.30971	3.05315	1.91799	222.416	1.59534
2.084	0	18		150	2	8	1	-1.42875	23.8571	39.4286	2	Cesarean section	Live birth	3700	3.7	88.98	0	0	0	0	1	1	0	0									0	0	1	23.8571	57	25.3333	9.9	1	31.8757	960.993	5.24618	10.6069	7.81963	2.9534	3.30479	45.3956	11.9788
2.085	0	21		155	3	11	3	0.881598	19.5714	41.7143	2	Spontaneous	Live birth	2900	2.9	7.81	0	1	0	0	0			0									0	0	0	19.5714	47	19.563	11.8	0	7.92816	236.89	3.82806	11.8596	1.49091	6.26246	2.09659	49.1752	1.79683
2.086	0	16		140	2	7	1	-1.54865	21.2857	34.2857	1	Spontaneous	Live birth	2142	2.14	35.27	1	0	1	0	0		0										0	0	1	21.2857	44	22.449	10.4	0	118.34	251.572	6.45553	38.3131	2.8836	1.90647	9.43503	17.2409
2.087	1	19	1	150	2	7	2	-0.980911	23.4286	37.2857	2	Spontaneous	Live birth	3200	3.2	80.75	0	0	0	0	1	0	1											1	1	23.4286	61	27.1111	11.1	1	26.4295	7718.84	7.47828	69.1583	2.83084	4.01073	18.4385	115.516	3.35098
2.092	0	21		155	2	8	1	-1.57758	17.7143	37.8571	2	Spontaneous	Live birth	2550	2.54	13.71	0	0	0	0	0	0	0	0	1								0	0		17.7143	49	20.3954	12	0	12.7398	56.3558	0.629127	8.3822	2.94444	6.3665	7.48706	27.9246	3.52139
2.094	1	16		149	2	8	2	-0.188865	17.5714	39	1	Spontaneous	Live birth	2900	2.9	19.38	0	0	0	0	0	0	0	0									0	0	0	17.5714	47	21.1702	11.6	0	7.92816	30.6548	0.912133	18.4249	3.45136	4.90326	4.11356	82.2637	5.25714
2.095	0	26	1	170	2	7	3	2.92214	15.2857	45.2857	1	Spontaneous	Live birth	3900	3.9	68.09	0	0	0	0	0	0	0	0	1									0		15.2857	60	20.7612	12.6	0	6.34277	30.6548	1.44702	35.0841	5.55626	2.61664	25.9393	10.942	0.604509
2.096	0	20	1	150	2	7	1	-1.69233	22.2857	38.8571	2	Spontaneous	Live birth	2800	2.8	20.45	0	0	0	0	1	1	0	0									0	0	1	22.2857	58	25.7778	12.4	1	19.5021	83.0487	4.99448	20.0361	0.907389	1.10499	15.7831	54.1934	12.6929
2.1	0	17		150	3	10	3	-0.0013436	18.2857	38.7143	1	Spontaneous	Live birth	3400	3.4	69.06	0	0	0	0	0	0	0	0									0	0	0	18.2857	50	22.2222	11.8	0	4.602	206.542	0.484588	7.32667	2.37245	2.68809	17.8545	30.7918	1.38921
2.101	0	27	1	155	3	12	3	0.450559	22	39.86	1	Spontaneous	Live birth						0	0	0	0	0												0	22	55	22.8928	11.2	0	4.602	44.7386	0.544508	1.58623	1.55082	1.88409	9.70348	101.125	1.04173
2.103	0	28	1	145	2	8	2	-1.10024	19.7143	34.1429	1	Spontaneous	Live birth	2300	2.29	54.02	1	0	1	0	0	0	0		0								1	1	1	19.7143	48	22.83	12	0	5.83072	42.3533	0.751316	5.88875	4.28305	2.90307	7.97334	27.9246	1.89048
2.104	1	18	1	158.9	2	6	2	-0.991967	21.8571	38.43	1	Spontaneous	Live birth	2500	2.5	5.13	0	1	0	0	0	0	1	0									0		1	21.8571	58.8	23.2879	10.6	0	4.602	133.484	0.250473	1.10337	1.96523	3.81894	10.5414	62.0029	0.61029
2.105	1	22	1	151	2	5	3	0.276966	21.8571	40	1	Spontaneous	Live birth	3200	3.2	32.01	0	0	0	0	0	0	1	1									1	1	0	21.8571	54	23.6832	11.5	0	26.4295	315.898	2.34447	7.72159	2.48769	3.61472	1.71749	37.8257	1.35762
2.107	0	22	1	145	3	12	3	0.318507	21.4286	37.8571	1	Spontaneous	Live birth	2400	2.4	5.09	1	1	0	0	0	1	0	1	1								0	0	0	21.4286	40	19.025	7.6	0	11.2911	95.3092	1.17584	3.83117	1.72943	1.19555	5.59279	33.6766	2.17124
2.11	0	19	1	155.5	2	7	3	0.367819	18.4286	38.1429	1	Spontaneous	Live birth	2800	2.8	22.3	0	0	0	0	0	0	0	1											0	18.4286	46.6	19.2719	11.1	0	11.2911	63.1197	0.837653	6.54028	2.14054	3.77743	4.47019	27.5164	2.01537
2.111	1	19	1	155	3	10	3	6.02632	18.7143	38.4286	1	Spontaneous	Live birth	3300	3.3	64.43	0	0	0	0	1	0	0	0	0								0	0	0	18.7143	61	25.3902	11.8	1	7.92816	30.6548	1.98856	27.6772	1.90651	3.00441	16.2317	66.107	2.43574
2.113	1	18		150	1	0	2	-1.20655	19	30.5714	1	Spontaneous	Live birth	1300	1.3	26.22	1	0	1	0	0	0	0										0	0	0	19	51	22.6667	10.9	0	5.83072	278.609	0.937051	9.44499	1.55082	1.5231	10.5414	28.3331	2.21733
2.115	0	17		162	2	9	3	3.46674	21.4286	34.7143	1	Spontaneous	Live birth	2500	2.5	59.57	0	0	1	0	0	0	0		1								0	0	0	21.4286	52	19.8141	10.9	0	28.8542	265.295	2.28127	42.9759	2.03613	1.73173	6.83631	40.3086
2.119	1	28	1	156	3	12	2	-0.281725	21.7143	38.7143	1	Spontaneous	Live birth	2600	2.6	6.64	0	1	0	0	0	0	0	0	0								0	0	0	21.7143	45	18.4911	9.3	0	16.5537	107.618	0.937051	18.01	2.88769	3.10587	9.21064	36.9933	3.08381
2.12	0	16		150	3	12	3	2.3648	17.1429	39.1429	1	Spontaneous	Live birth	3400	3.4	63.3	0	0	0	0	0	0	0										0	0	0	17.1429	60	26.6667	12.2	0	4.602	32.5475	0.342887	3.95836	1.30994	2.68178	16.9647	36.1622	1.97694
2.123	0	21		150	3	12	2	-0.873817	21.7143	39.1429	1	Spontaneous	Live birth	3100	3.1	34.24	0	0	0	0	0		0	1									1	1	1	21.7143	54	24	8.4	0	41.7138	314.221	2.77096	10.3804	3.22689	3.79658	2.51546	175.182	1.48745
2.124	1	19		155	1	0	1	-1.74586	23.7143	36.8571	1	Spontaneous	Live birth	2800	2.8	43.55	0	0	1	0	1	0	1										0	0	1	23.7143	50	20.8117	9.3	1	9.70682	612.93	1.81866	6.67101	5.26374	2.49257	2.06379	230.521	4.32368
2.125	0	22	1	160	3	10	3	6.74331	23.1429	41.1429	1	Spontaneous	Live birth	3400	3.4	37.17	0	0	0	0	0	0	0	0	0								0	0	0	22.5714	61.2	23.9062	12.4	0	4.602	217.338	0.296441	8.51466	1.78862	1.24483	7.12305	90.4364	0.466289
2.126	1	16		150	2	8	1	-1.54865	21.5714	38.2857	1	Spontaneous	Live birth	3000	3	37.78	0	0	0	0	1	0	1	0									0	0	1	21	53	23.5556	10.4	1	7.92816	86.9452	1.01206	6.27924	3.95214	1.80297	2.78919	75.4634	0.390625
2.127	0	20	1	165	2	5	2	-0.565621	23.8571	39.4286	1	Spontaneous	Live birth	2890	2.89	14.57	0	0	0	0	0	0	0	0									1	1	1	23.8571	60	22.0386	12.1	0	10.4121	197.965	2.88257	29.1731	2.01258	3.09644	15.9658	74.2793	4.29418
2.129	0	18	1	160	2	6	1	-1.40497	22.1429	38.86	2	Spontaneous	Live birth	3200	3.2	59.3	0	0	0	0	0	0	0	1												22.1429	65	25.3906	12.2	0	7.92816	204.733	1.59807	29.3819	3.17057	3.12491	17.3138	66.3236	3.49162
2.13	1	17		150	2	6	1	-1.54865	16.4286	37.8571	1	Spontaneous	Live birth	2000	2	0.579	1	1	0	0	1	1	0	0									0	1	1	16.4286	42	18.6667	10.1	1	23.7608	30.6548	0.77592	4.46918	5.26374	5.87937	4.94363	13.1269	31.7693
2.131	1	17		160	2	9	3	2.38933	23.7143	41.4286	1	Spontaneous	Live birth	3200	3.2	17.62	0	0	0	0	1	0	0	0									0	1	1	23.7143	57	22.2656	8.9	1	6.35907	30.6548	2.45659	4.74372	4.28293	4.54963	3.87862	53.8541	1.7788
2.133	1	18		150	2	6	1	-1.54865	19.5714	39.8571	1	Spontaneous	Live birth	2856	2.86	9.74	0	1	0	0	1	0	0	0	1								0	0	1	19.5714	46	20.4444	11.6	1	5.83072	444.831	2.81552	4.09823	4.22778	0.983789	3.38711	76.1264	3.61564
2.134	0	18		158	3	12	3	3.17007	19.7143	37.7143	1	Spontaneous	Live birth	2550	2.54	11.39	0	0	0	0	1	1	1	1									0	0	0	19.7143	57	22.8329	10.3	1	13.3931	235.338	9.32237	21.2589	2.52365	2.34779	4.32869	38.1514
2.135	0	23	1	155	2	8	2	-1.2677	19.5714	38.2857	1	Spontaneous	Live birth	3520	3.52	82.5	0	0	0	0	0	1	1	0	1								1	1	1	19.5714	59	24.5578	13.5	0	19.8551	63.1197	1.27739	12.6708	1.78862	4.60078	5.90941	73.2794	2.95932
2.137	1	29	1	155	2	8	3	0.344037	22.1429	38.1429	1	Spontaneous	Live birth	2630	2.63	11.62	0	0	0	0	1	0	0		0								0	0	0	22.1429	53	22.0604	11	1	7.92816	30.6548	0.331234	3.95836	2.83084	2.39813	2.5589	31.6143	3.598
2.139	0	21	1	164	2	5	2	-1.12402	21	39	2	Spontaneous	Live birth	2400	2.4	2.62	1	1	0	0	1	1	1	0									0	0	0	21	52	19.3337	10.4	1	5.83072	268.289	0.88726	7.58983	1.24917	8.83271	0.439157	48.7513	1.90511
2.14	0	23		150	1	0	1	-1.49391	18.4286	40.5714	2	Spontaneous	Live birth	2700	2.7	4.889	0	1	0	0	1	1	1	1									0	0	0	18.4286	57	25.3333	9.9	1	56.5504	42.3533	2.31797	5.11191	3.50729	3.09953	3.57921	23.0538	11.4702
2.141	1	20		158	2	8	2	-0.9659	17.4286	37.2857	1	Spontaneous	Live birth	3264	3.26	77.41	0	0	0	0	1	0	0	0	1	0	1						0	1	0	17.4286	53.1	21.2706	9.8	1	23.0581	2293.53	7.19877	10.5913	5.91726	4.40791	10.5249	23.8753	13.1959
2.142	1	18	1	150	2	8	1	-1.69233	18.1429	36.57	1	Spontaneous	Live birth	2400	2.4	15.04	1	0	1	0	0	1	1	0									0	0	0	18.1429	57	25.3333	13.2	0	39.203	526.924	5.78185	12.6506	2.46478	2.26484	1.17749	40.8386	1.67154
2.143	0	19	1	168	2	7	2	-0.676177	21.2857	37.4286	2	Spontaneous	Live birth	3200	3.2	79	0	0	0	0	0	1	0	1									1	0	0	21.2857	62	21.9671	11.1	0	6.24169	138.889	3.86902	27.5316	1.4239	2.02363	7.28341	56.9898	0.436395
2.145	1	20	1	154	1	0	1	-1.51769	19.4286	39.2857	2	Spontaneous	Live birth	3468	3.47	76.97	0	0	0	0	1	0	0	1	1								0	0	0	19.4286	70	29.5159	12.4	1	27.721	1317.34	7.78276	22.1436	3.36627	2.76203	53.5114	155.267	10.0254
2.146	1	25	1	167	2	5	1	-1.54865	21.2857	39.1429	2	Spontaneous	Live birth	2900	2.9	25.41	0	0	0	0	1	1	1	1									1	0	1	21.2857	58	20.7967	11.7	1	12.0876	268.445	6.29931	11.5399	0.360169	1.33564	6.05228	27.8079	8.6339
2.147	0	18	1	150	2	6	2	-1.24392	20.8571	39.4286	1	Spontaneous	Live birth	2912	2.91	15.88	0	0	0	0	1	1	1	0	1								0	0	1	20.8571	50	22.2222	13.3	1	13.6099	351.199	2.00001	15.8444	2.29936	3.89137	24.5981	136.044	0.924222
2.148	1	20	1	165	2	8	1	-1.57758	18.7143	37.7143	1	Spontaneous	Live birth	2800	2.8	28.44	0	0	0	0	1	1	1	1									0	1	0	18.7143	52	19.1001	11.5	1	6.24169	212.031	1.53193	9.64604	2.58218	2.8643	7.66274	150.625	4.29733
2.151	0	20	1	145	2	6	1	-1.40497	21	37.2857	1	Spontaneous	Live birth	3650	3.65	94.43	0	0	0	0	0	0		0									0	0	0	21	55	26.1593	11.5	0	10.4121	40.3637	1.95166	23.4454	1.4239	3.78475	1.71074	30.7821	1.16917
2.152	1	16		150	2	8	1	-1.54865	20.4286	37.71	1	Spontaneous	Live birth	2856	2.86	33.49	0	0	0	0	0	1	0	0									0	0	1	20.4286	49	21.7778	11	0	53.1786	743.287	2.10907	15.2034	6.8939	1.89006	10.3929	37.7996	3.01119
2.154	0	20	1	158	2	6	1	-1.57243	19.1429	38.71	2	Spontaneous	Live birth						0	0	0	0	1													19.1429	50	20.0288	11	0	17.5835	63.3519	1.32438	11.2233	2.06068	2.96672	11.211	39.8236	0.966873
2.157	1	19	1	155	1	4	2	-0.901818	25.7143	37	2	Spontaneous	Live birth	3250	3.25	86.72	0	0	0	0	1	1	1		1								0	1	0	23.2857	50	20.8117	11.7	1	39.203	69.5249	2.06055	18.5799	2.39404	7.552	10.4635	105.584	2.14109
2.158	1	19		152	2	8	1	-1.71611	18.1429	40	2	Spontaneous	Live birth	2900	2.9	16.88	0	0	0	0	1	0	0	0	0								0	0	0	18.1429	49	21.2084	10.8	1	226.802	328.385	11.0954	4.52528	3.50242	2.97275	14.2782	42.5348	17.5761
2.159	0	16		160	2	8	2	-1.2967	19.5714	38	1	Spontaneous	Live birth	2500	2.5	7.28	0	1	0	0	0	0	0	1	1								0	0	1	19.5714	50	19.5312	10.5	0	22.0428	171.512	3.10664	31.807	3.9969	2.0385	8.28293	71.0718	0.572872
2.16	1	16		160	2	8	1	-1.71611	20.2857	36.2857	1	Spontaneous	Live birth	2400	2.4	18.77	1	0	1	0	1	0	0		1								0	0	1	20.2857	47	18.3594	9.69	1	47.0338	164.868	4.33677	15.5242	4.47901	1.30861	3.78024	53.1391
2.161	1	18	1	150	2	8	3	0.158524	17.7143	36.7143	2	Spontaneous	Live birth	2550	2.54	29.79	0	0	1	0	0	0	0		1	1							0	0	0	17.7143	52	23.1111	13.2	0	6.24169	144.021	1.69909	23.9344	2.10865	4.74558	19.2869	91.6112	2.46391
2.162	0	16		150	2	8	3	0.0630852	22.2857	36.4286	1	Spontaneous	Live birth	2600	2.6	32.58	0	0	1	0	0	1	1		1	1							1	1	1	22.2857	60	26.6667	10.8	0	28.5866	146.57	4.79366	33.1273	4.21942	2.81014	13.6931	118.262	8.77747
2.163	1	21	1	152	3	10	3	3.60519	20.5714	37.4286	2	Spontaneous	Live birth	2760	2.76	37.72	0	0	0	0	1	0	0	0	1								1	1	0	20.5714	60	25.9695	11.4	1	17.5835	268.445	2.63516	24.9134	1.22186	2.27081	8.59142	86.8809	3.63724
2.164	0	21	1	159	2	9	2	-0.678541	22	38.14	1	Spontaneous	Live birth						0	0	1	1	1	1	1	1								0		22	52	20.5688	11.5	1	35.675	270.638	14.6154	23.4454	1.06781	4.86864	2.21359	46.2855	44.2718
2.165	0	25	1	165	3	11	3	0.977037	21.1429	36.1429	1	Spontaneous	Live birth	2600	2.6	38.15	0	0	1	0	0	0	1										0	1	0	21.1429	59	21.6713	12.7	0	6.24169	1352.88	1.80708	20.0347	1.96435	1.94345	7.2364	72.1394	1.28659
2.166	0	18		164	2	8	3	2.38933	23.1429	40.2857	1	Cesarean section	Live birth	3500	3.5	57.58	0	0	0	0	1	1	0	0									0	0	0	23.1429	56.8	21.1184	11.4	1	12.0876	214.353	2.06055	11.6983	1.86748	7.72191	5.92283	175.573	0.390625
2.167	1	17		145	2	8	2	-1.2967	17.2857	38.4286	1	Spontaneous	Live birth	2350	2.35	2.37	1	1	0	0	1	1	1	0									1	1	1	17.2857	40	19.025	10.1	1	35.675	131.102	7.99451	14.5635	3.00014	1.4472	11.9247	20.3054	5.19201
2.168	0	20	1	160	2	8	1	-1.69233	18.7143	38.4286	1	Spontaneous	Live birth	3600	3.6	85.56	0	0	0	0	0	0	0	0	1								1	0	0	18.7143	59	23.0469	11.5	0	18.7693	1642.48	3.20664	13.6057	1.4239	2.1337	12.5321	24.528	1.64606
2.17	1	19		150	3	12	3	0.342288	20.5714	41.1429	2	Spontaneous	Live birth	3000	3	15.41	0	0	0	0	0	0	0	0									0	1	0	20.5714	48	21.3333	12.9	0	35.675	30.6548	2.45072	30.1597	1.96435	0.85763	7.33702	49.5452	3.22435
2.171	0	21	1	150	2	7	2	-1.2967	20.1429	36.1429	2	Spontaneous	Live birth	2912	2.91	76.4	0	0	1	0	1	0	1		1									1		20.1429	57	25.3333	11.6	1	33.4332	1083.73	4.41263	27.5316	3.90751	4.06527	9.03322	25.1818	21.2272
2.174	1	16		150	1	0	2	-0.926171	17.7143	37.8571	2	Spontaneous	Live birth	3000	3	55.04	0	0	0	0	1	1	1	0	0	1	0						0	0	0	17.7143	42	18.6667	10.9	1	37.5149	359.453	2.59239	15.1919	10.9765	4.81453	1.15018	44.965
2.175	1	20	1	160	1	0	1	-1.37401	21.2857	38.29	1	Spontaneous	Live birth						0	0	0	0	0	1												21.2857	46	17.9688	11.2	0	31.0778	30.6548	2.29166	13.287	0.751397	1.93751	3.86462	120.14	1.83317
2.176	0	20	1	150	3	10	3	-0.0541265	18.8571	39.8571	2	Spontaneous	Live birth	3750	3.75	88.67	0	0	0	0	0	0	0	0	1	0	0						1	1	1	18.8571	54	24	10.9	0	22.0428	322.097	2.27945	37.4325	2.72228	1.99095	4.6821	26.4927	16.1253
2.177	1	24	1	170	1	0	2	-0.242397	17.2857	39.8571	1	Spontaneous	Live birth	2600	2.6	2.78	0	1	0	0	0	1	1	0	0								1	0	1	17.2857	55	19.0311	10.8	0	27.721	135.009	2.03632	11.6983	2.1565	0.730458	1.53655	8.25912	2.71677
2.178	0	25	1	167	2	7	3	2.0996	22.5714	36.4286	2	Spontaneous	Live birth	2900	2.9	70.64	0	0	1	0	1	1	0										0	0	1	22.5714	55	19.721	13.1	1	13.6099	95.8745	1.41313	10.2758	1.91598	0.782421	4.40684	23.8753	1.92588
2.179	1	19		150	3	13	3	8.34079	27.4286	35	2	Cesarean section	Live birth	2100	2.1	21.88	1	0	1	0	1
2.18	0	18	1	158	1	4	1	-1.4585	19.2857	39.8571	2	Spontaneous	Live birth	2400	2.4	1.37	1	1	0	0	1	1	0	0									0	0	1	19.2857	47	18.8271	9.8	1	6.24169	101.478	11.9613	18.1765	2.58218	2.05039	2.87516	49.7173	92.9204
2.181	1	27	1	150	1	4	2	-1.29745	17	38.8571	1	Spontaneous	Live birth	2800	2.8	14.41	0	0	0	0	1	1	0	1	1	1							1	1	0	17	45	20	11.7	1	15.0182	533.449	1.25949	29.1731	1.74559	2.00878	7.53696	13.9069	5.08539
2.182	0	17		150	2	7	3	1.51685	15.1429	38	2	Spontaneous	Live birth	2720	2.72	24.58	0	0	0	0	1	1	1	0									1	1	0	15.1429	47	20.8889	10.7	1	12.0876	112.468	7.97399	29.3374	4.52886	5.17691	8.38609	16.7709	5.01428
2.183	1	22	1	150	2	7	2	-0.848287	20.1429	40.1429	2	Spontaneous	Live birth	2900	2.9	15.77	0	0	0	0	1	0		0									1	0	1	20.1429	43	19.1111	12.3	1	15.5967	291.221	3.69338	21.3378	2.65205	3.52959	7.92617	49.2125	9.14583
2.184	0	23	1	160	2	6	2	-1.2967	20.2857	37.7143	2	Spontaneous	Live birth	3000	3	57.48	0	0	0	0	1	1	0	1	1									1	1	20.2857	58	22.6562	9.9	1	10.3008	643.633	2.97753	32.3068	2.32295	3.9371	7.39212	14.2245	3.76466
2.185	1	16		150	2	8	1	-1.69233	18.8571	37.8571	2	Spontaneous	Live birth	3000	3	55.04	0	0	0	0	1	0	0	1									1	1	1	18.8571	55	24.4444	10.6	1	47.0616	30.6548	8.23512	34.5976	2.68379	2.83717	6.77171	30.6269
2.186	0	17		150	3	10	2	-0.690297	23.8571	32.4286	1	Spontaneous	Live birth	1620	1.62	26.34	1	0	1	0	1	1	1		0								0	0	1	23.8571	50	22.2222	11.5	1	10.4121	228.16	3.0505	6.67894	4.26378	6.48063	4.84056	29.1272	2.42421
2.187	0	20	1	160.6	1	0	3	0.153233	19.4286	40.5714	2	Spontaneous	Live birth	3600	3.6	74.76	0	0	0	0	1	1	1	1									1	1	0	19.4286	54	20.9364	10.5	1	12.8487	93.0001	1.5528	9.41093	0.1213	1.53841	8.29907	25.1824	0.459323
2.188	1	18		150	3	12	3	4.9069	19.5714	39.7143	1	Spontaneous	Live birth	3000	3	18.94	0	0	0	0	0	1	0	0	1									0	0	19.5714	64.5	28.6667	11.6	0	7.61675	86.122	2.01715	35.483	2.07714	3.45966	34.6857	64.3307
2.189	0	17		150	2	7	3	3.98777	18.8571	37.8571	1	Spontaneous	Live birth	3400	3.4	79.62	0	0	0	0	1	1	0	0	1	1							0	0	1	18.8571	51.8	23.0222	11.1	1	12.0876	172.709	2.10301	13.6057	2.20418	2.50998	8.36677	63.9945	5.17424
2.19	0	20	1	160	2	6	1	-1.54865	20.2857	36.8571	1	Spontaneous	Live birth	3200	3.2	78.58	0	0	1	0	1	1	0	0									0	0	0	20.2857	56	21.875	11.3	1	11.2588	30.6548	4.1315	5.38888	2.01218	2.73102	11.2396	97.6152	2.72117
2.191	1	21	1	150	2	8	2	-0.980911	18.2857	38.4286	2	Spontaneous	Live birth	2900	2.9	35.22	0	0	0	0	0	0	1	1	1	1							0	0	1	18.2857	66	29.3333	11.9	0	134.725	249.417	2.60263	39.9479	2.10785	1.87946	17.4657	36.4626	1.34648
2.192	1	19	1	150	3	10	3	4.17547	15.2857	34.5714	2	Spontaneous	Live birth	2100	2.1	31.49	1	0	1	0	0	0	0		1		0						1	0	0	15.2857
2.193	1	18		155	3	10	3	2.8677	23.8571	37.1429	1	Spontaneous	Live birth	3100	3.1	66.76	0	0	0	0	0	1	1										0	0	1	23.8571	58	24.1415	13.7	0	7.89364	187.537	2.79661	13.7679	0.715285	2.17233	13.6444	58.9538	1.34603
2.194	0	18		150	2	8	1	-1.54865	21.8571	31.8571	2	Spontaneous	Live birth	2700	2.7	99.6	0	0	1	0	1	1			1	1							0	1	1	21.8571	48	21.3333	11.4	1	31.436	247.199	6.18968	32.2773	2.48671	4.0697	1.71635	84.5778	7.6088
2.196	0	19	1	150	2	8	3	10.5373	16.4286	40.1429	1	Spontaneous	Live birth	3050	3.05	18.29	0	0	0	0	1	1	0	0									0	0	0	16.4286	45	20	12.5	1	9.67176	1933.41	2.48179	7.34033	1.02643	2.95523	12.0243	31.2393	1.9168
2.197	0	18		150	3	10	2	-0.873817	22.1429	37.43	1	Spontaneous	Live birth	2300	2.29	4.559	1	1	0	0	1	0	0		1		1						0	1	1	22.1429	49	21.7778	10.1	1	60.7147	1815.17	4.53765	18.9396	2.72074	4.3674	4.42308	96.1772	45.0109
2.198	1	20	1	155	2	8	1	-1.44038	20.2857	39.1429	1	Spontaneous	Live birth	2800	2.8	12.01	0	0	0	0	1	0	1	1									1	1	1	20.2857	53	22.0604	12.5	1	35.5451	970.827	8.0494	5.06533	3.41233	4.31378	8.10998	59.4675	3.33971
2.199	1	16		150	1	4	2	-1.35023	20.2857	40.1429	2	Spontaneous	Live birth	3300	3.3	52.3	0	0	0	0		0		0	1								0	0	1	20.2857	55	24.4444	10.3		15.3383	30.6548	9.99975	38.2395	2.15553	2.46898	4.58968	57.5859	0.390625
2.2	1	18	1	150	2	6	1	-1.54865	20.7143	34.1429	2	Spontaneous	Live birth	2400	2.4	73.36	1	0	1	0	0	0	0										1	1	1	20.7143	50	22.2222	12.8	0	9.67176	59.6466	2.42148	8.48551	0.975262	4.4747	5.61206	31.5639	0.732939
2.202	1	20	1	155	1	0	1	-1.49391	21.8571	40	1	Spontaneous	Live birth	2800	2.8	6.88	0	1	0	0	1	0	0		0	1								0	0	21.8571	45	18.7305	12.3	1	162.664	98.1208	5.95837	26.514	2.53367	2.31908	4.57998	103.752	14.6821
2.203	0	16		150	1	2	1	-1.60218	19.4286	41.2857	2	Spontaneous	Live birth	3500	3.5	59.77	0	0	0	0	0	1	0	0	1								1	0	0	19.4286	53	23.5556	11.1	0	42.1928	2483.54	3.58739	12.3848	2.08368	3.43126	3.91764	63.2582
2.204	0	28	1	150	3	12	3	7.54529	22.5714	40	1	Cesarean section	Live birth	2700	2.7	4.22	0	1	0	0	0	0	0	0										0		22.5714	44	19.5556	12.3	0	9.67176	30.6548	1.83474	19.1071	2.01218	5.03001	4.53129	59.6388	0.390625
2.205	1	22	1	150	2	7	2	-1.2967	20	37.2857	2	Spontaneous	Live birth	2720	2.72	36.2	0	0	0	0	1	0													1	20	57	25.3333	10.5	1	9.67176	307.65	8.70044	16.7654	3.04529	5.62583	6.91099	33.1906	17.8291
2.208	0	19		145	2	8	1	-1.44038	16.5714	35.8571	1	Cesarean section	Live birth	2600	2.6	44.09	0	0	1	0	1	1	0			0										16.5714	40	19.025	11.1	1	12.7122	164.571	11.953	11.7791	4.13592	2.1958	5.61206	9.88967	104.922
2.209	0	17		150	3	12	3	5.69699	20.5714	38.4286	1	Spontaneous	Live birth	3300	3.3	64.43	0	0	0	0	1	1	1	0	1								0	0	1	20.5714	70	31.1111	10.1	1	20.8376	451.726	7.79539	30.9214	1.88026	1.31998	11.9876	36.1683
2.21	1	19	1	160	3	11	2	-0.75907	20	37.7143	2	Spontaneous	Live birth	3000	3	57.48	0	0	0	0	1	0	0	0									0	1	0	20	55	21.4844	11.3	1	65.6672	80.9443	3.87678	28.8834	2.01218	11.0992	7.26395	104.839	4.67275
2.211	1	26	1	160	3	11	3	3.49499	22.7143	34.1429	2	Spontaneous	Live birth	2900	2.9	96.5	0	0	1	0	1	0	0										0	0	1	22.7143	65	25.3906	8.3	1	133.049	30.6548	10.2582	22.4657	2.01218	2.50133	9.85691	108.471	63.8782
2.212	0	16		160	2	7	3	1.52479	20.8571	37.4286	2	Spontaneous	Live birth	3200	3.2	79	0	0	0	0	1	0	0	1	1	0							0	0	1	20.8571	56	21.875	10.8	1	7.89364	199.342	6.23475	21.7928	10.0813	5.03599	5.34916	72.7885	11.2932
2.213	1	16		140	2	8	2	-1.14489	17.5714	37.4286	2	Spontaneous	Live birth	2200	2.2	3.28	1	1	0	0	0	0	1	0									1	0	0	17.5714	45	22.9592	7.5	0	19.6311	102.605	5.97178	33.8277	1.83933	2.68832	4.37324	21.168
2.214	1	19		160	2	8	3	0.350444	21	33.7143	1	Spontaneous	Live birth	2400	2.4	72.45	1	0	1	0	0	0	0										0	0	0	21	57	22.2656	11.7	0	59.6927	72.0126	3.05237	11.2833	1.57599	2.00236	4.50193	90.8046	5.75282
2.215	0	23	1	155	3	12	3	2.44364	26.5714	38	2	Spontaneous	Live birth	3300	3.3	79.03	0	0	0	0	1	0											0	0	1
2.216	0	18		160	2	7	2	-0.356326	22	39	2	Spontaneous	Live birth	3240	3.24	61.15	0	0	0	0	0	0	0	0									0	0	0	22	54.6	21.3281	9.3	0	75.3563	1134.58	3.62937	20.9525	3.32093	5.73679	4.77177	78.3973	0.836721
2.218	1	19		150	3	12	3	10.4015	26.1429	36	1	Spontaneous	Live birth	2200	2.2	10.8	1	0	1	0	0	0			0								0	0	0
2.219	1	16		155	2	7	1	-1.71611	17.1429	39	2	Spontaneous	Live birth	3100	3.1	47.12	0	0	0	0	1	0	0	0	1								0	0	0	17.1429	50	20.8117	11	1	25.6333	127.84	8.62041	10.2934	7.99384	7.90618	7.17268	45.4135	10.9084
2.22	0	24	1	155	3	12	3	10.34	15.8571	40.5714	1	Cesarean section	Live birth	4500	4.5	98.82	0	0	0	0	0	1	0	0									0	0	0	15.8571	80	33.2986	12.4	0	17.7	1046.42	3.45685	21.7928	3.18339	0.857185	55.7303	30.2672	3.04134
2.221	1	18		155	3	12	3	3.59417	20.1429	36	2	Spontaneous	Live birth	2600	2.6	50	0	0	1	0	0	1	0		1								1	1	1	20.1429	56	23.3091	10.7	0	11.2588	264.813	2.14509	21.961	1.62496	2.10782	12.6224	57.5859	1.26747
2.222	0	21	1	155	2	7	2	-0.72896	20.1429	38.71	1	Spontaneous	Live birth						0	0	0	0	0	0	0											20.1429	47	19.563	12.2	0	19.8727	72.0126	2.60263	21.2885	2.34531	2.06094	2.58609	47.4241	0.390625
2.225	0	17		155	2	6	2	-0.224274	24.7143	38	1	Cesarean section	Live birth	3000	3	42.54	0	0	0	0	1	0	0	0									0	0	1	21.4286	55	22.8928	9.6	1	32.2082	3709.96	8.4739	6.19999	9.00126	9.48355	4.29312	74.1868	17.1881
2.226	0	24	1	150	2	6	1	-1.44038	23.8571	41.5714	1	Spontaneous	Live birth	3500	3.5	42.19	0	0	0	0	0	1	0	0									0	0	0	23.8571	55	24.4444	11.8	0	5.80368	213.283	1.69228	9.6349	1.42819	1.75673	7.7641	104.476	4.07835
2.227	0	17		150	2	7	1	-1.54865	20.4286	39.7143	1	Spontaneous	Live birth	3300	3.3	45.59	0	0	0	0	1	0	0	0	1	0							0	0	1	20.4286	43	19.1111	8.69	1	14.1535	350.923	11.5998	12.0468	4.38361	2.69312	1.49511	49.2473
2.228	1	20	1	150	1	0	2	-0.477758	17.8571	38.8571	1	Spontaneous	Live birth	3000	3	29.14	0	0	0	0	1	0	0	1									0	0	1	17.8571	50	22.2222	11.8	1	44.5326	175.543	4.11283	12.4411	3.73049	1.71586	9.69628	16.931	1.21998
2.229	1	19		163	3	12	2	-0.173454	18.1429	40.1429	1	Spontaneous	Live birth	3000	3	15.09	0	0	0	0	1	0	0										0	0	1	18.1429	56	21.0772	8.3	1	77.9783	138.21	8.82734	44.57	6.11507	5.46698	8.44955	16.3103	11.9875
2.23	1	25	1	158	3	14	3	5.73896	23	33.7143	1	Spontaneous	Live birth	2150	2.15	50.25	1	0	1	0	0	0	0										0	0	0	23	70	28.0404	13.5	0	19.8727	367.278	5.52367	6.85098	5.41931	3.0143	22.446	62.0422	64.7972
2.231	0	18		160	3	10	3	0.198609	19	39.8571	2	Spontaneous	Live birth	3300	3.3	55.79	0	0	0	0	0	0	0	0	0	1	0						0	0	1	19	47	18.3594	11.4	0	24.7348	282.141	2.34922	38.1542	2.95291	8.08474	5.30911	26.0828	1.47923
2.232	1	19	1	154	3	12	3	1.61039	20.8571	36.5714	2	Spontaneous	Live birth	3700	3.7	98.83	0	0	1	0	0	0	0										0	0	0	20.8571	45	18.9745	11.9	0	22.871	360.215	3.21134	12.9382	2.20312	3.52923	3.70313	115.774	34.7045
2.237	1	16		150	2	5	3	0.162116	16.5714	37.8571	2	Spontaneous	Live birth	2760	2.76	30.39	0	0	0	0	1	0	0	0	0								0	0	0	16.5714	49	21.7778	11	1	79.9876	474.814	7.56074	12.9819	18.4141	3.35941	3.87953	15.7875	7.55607
2.238	0	16		165	2	7	2	-1.26827	19.8571	38.2857	2	Spontaneous	Live birth	2700	2.7	19.28	0	0	0	0	0	0	0	0	1	0							0	0	1	19.8571	52	19.1001	11	0	17.7792	225.943	2.68477	15.8566	0.891441	3.01312	7.26692	39.0746
2.239	1	26	1	155	2	7	2	-1.2967	26.8571	36	2	Spontaneous	Live birth	2560	2.56	45.73	0	0	1	0	0	1
2.24	0	20	1	150	2	7	1	-1.69233	19.7143	37.8571	2	Spontaneous	Live birth	2500	2.5	10.93	0	0	0	0	1	0	0	0									0	0	0	19.7143	45	20	11	1	11.1636	30.6548	5.25704	10.3548	2.89594	0.633136	3.08938	59.4467	14.1513
2.241	0	21	1	155	1	0	3	0.000313274	23.5714	37.1429	1	Spontaneous	Live birth	3300	3.3	81.45	0	0	0	0	0	1	0										0	0	1	23.5714	57	23.7253	11.8	0	55.1099	230.328	2.59371	7.75104	2.78428	1.26472	1.6269	301.501	0.390625
2.242	1	17		150	3	11	2	-1.0175	22.5714	36.1429	2	Spontaneous	Live birth	2800	2.8	67.01	0	0	1	0	1	0	0		0	1							0	0	0	22.4286	47	20.8889	9.4	1	12.7122	93.9022	8.49386	22.9707	5.28796	6.34353	0.687153	164.419	16.9913
2.243	0	16		150	2	5	3	3.35696	19.2857	34.4286	2	Spontaneous	Live birth	2000	2	25.2	1	0	1	0	0	0	0		0								0	0	0	19.2857	48	21.3333	10	0	74.9126	30.6548	4.13794	20.5108	2.64412	6.7574	4.37038	23.9629
2.244	0	20	1	163	2	7	1	-1.54865	19.2857	40	1	Spontaneous	Live birth	3700	3.7	77.52	0	0	0	0	0	0	1	0	0	0	1						0	0	0	19.2857	55	20.7008	12.7	0	12.7122	1643.28	1.63307	14.4326	2.10785	1.84438	6.74693	61.3546	0.533218
2.245	0	20	1	160	2	8	1	-1.57243	16.7143	37.7143	2	Spontaneous	Live birth	2800	2.8	36.76	0	0	0	0	1	1	0	0											0	16.7143	68	26.5625	12.3	1	32.2023	111.865	3.30941	21.6247	2.32166	2.47639	14.0779	30.1057	3.02899
2.246	1	26	1	155	3	12	2	-0.173454	19.4286	40.1429	1	Spontaneous	Live birth	3500	3.5	59.37	0	0	0	0	0	0	0	0									0	0	1	19.4286	53	22.0604	12.4	0	5.80368	140.679	1.12208	34.7458	2.13169	2.93015	7.61268	32.0513	2.43239
2.247	1	21	1	150	1	0	2	-1.35023	21.4286	34.7143	2	Spontaneous	Live birth	2400	2.4	59.76	1	0	1	0	1	0	0										0	0	1	21.4286	45	20	11.6	1	14.6294	64.2349	2.43443	26.898	2.25061	2.91983	7.0961	220.1	2.75488
2.248	1	18		150	1	4	2	-1.35023	17.8571	38.4286	2	Spontaneous	Live birth	2500	2.5	7.07	0	1	0	0	1	0		0	0											17.8571	54	24	10.5	1	23.4584	712.918	7.87571	25.2838	5.41558	2.08159	14.7097	23.9964	9.65044
2.249	1	19	1	150	2	5	3	1.63675	19.2857	37.5714	1	Spontaneous	Live birth	2440	2.44	7.86	1	1	0	0	0	0	0	0	0								0	0	0	19.2857	52	23.1111	12.3	0	16.0652	210.339	2.25084	8.26969	2.8402	1.56209	8.31488	28.6843	5.05451
2.25	1	17		150	3	12	3	3.37072	18.2857	38.8571	1	Spontaneous	Live birth	2700	2.7	9.449	0	1	0	0	1	0	0	0									0	0	0	18.2857	50	22.2222	9.69	1	13.3931	825.72	6.6745	31.3222
2.251	0	16		150	2	5	2	-0.455523	18.7143	36.4286	1	Spontaneous	Live birth	2900	2.9	61.44	0	0	1	0	1	1	1	1									0	0	1	18.7143	55	24.4444	11.1	1	17.4595	214.117	4.93188	22.4043	6.91356	1.91978	6.72814	23.5684	12.1111
2.252	0	16		158	2	6	2	-0.704608	19.7143	39.7143	1	Spontaneous	Live birth	3000	3	18.94	0	0	0	0	1	1	0	0	1	1							0	0	1	19.7143	50	20.0288	10	1	9.12296	230.328	7.04531	23.3026	9.35875	3.11635	7.63733	32.9228	23.0911
2.253	0	27	1	155	3	12	3	1.63646	20.1429	37.4286	2	Spontaneous	Live birth	3000	3	62.37	0	0	0	0	1		0										0	0	0	20.1429	61	25.3902	10.1	1	16.0652	271.625	3.2688	9.65803	1.73824	2.80377	9.66805	55.2413	12.3519
2.255	1	17		150	2	6	1	-1.69233	19.1429	37.71	2	Spontaneous	Live birth	2600	2.6	18.67	0	0	0	0		1	0	0	0								0	0	1	19
2.256	0	20	1	162	1	0	2	-0.386076	21.5714	29.71	2	Spontaneous	Live birth						1	0	1	1														21.5714	52	19.8141	12.2	1	33.709	102.243	3.14268	7.06133	10.7472	3.89124	2.18499	157.336	8.4976
2.257	1	16		130	2	5	1	-1.57758	21.2857	35.8571	2	Spontaneous	Live birth	2400	2.4	32.07	1	0	1	0	1	0	0		0	0	0	0					0	0	0	21.2857	44	26.0355	11.2	1	11.1636	30.6548	3.18994	19.897	4.13555	2.04812	14.1754	80.9477	1.21454
2.258	0	19	1	150	2	5	1	-1.69233	20.1429	39.1429	2	Spontaneous	Live birth	3100	3.1	45.05	0	0	0	0	1	0	0	0									0	0	0	20.1429	45	20	10.1	1	24.5213	30.6548	2.09552	8.61608	2.78428	1.10971	2.31	119.7	13.9554
2.259	0	24	1	155	2	8	2	-1.2967	23.1429	38.8571	2	Spontaneous	Live birth	3200	3.2	59.3	0	0	0	0	1	1	0	0	0	0							0	0	0	23.1429	64	26.6389	10.4	1	4.602	93.2929	0.985389	11.0533	0.909099	0.88	4.28996	54.1901	4.43787
2.26	0	20	1	150	3	12	2	-0.765546	19.7143	37.4286	2	Spontaneous	Live birth	2800	2.8	41.89	0	0	0	0	1	0	0	0									0	1	0	19.7143	44	19.5556	10.4	1	6.65273	99.2795	7.82451	7.9238	1.97834	1.95885	7.31114	127.007	30.5646
2.262	1	31		158	3	10	3	2.44364	21.5714	39.7143	2	Spontaneous	Live birth	2700	2.7	8.039	0	1	0	0	0	0	0	0									0	0	0	21.5714	53	21.2306	12.6	0	43.3704	200.189	1.55426	26.548	2.61534	1.80532	4.14332	68.708	0.390625
2.263	1	22	1	160	2	8	1	-1.69233	18.5714	39	1	Spontaneous	Live birth	3000	3	27.2	0	0	0	0	1	0	0	0	0	0	0						0	0	0	18.5714	55	21.4844	7.1	1	4.602	30.6548	1.90955	1.6512	0.77143	3.0968	5.00931	17.0974	3.44364
2.264	1	21	1	154	2	8	2	-0.424226	16.4286	38.2857	2	Spontaneous	Live birth	2300	2.29	2.65	1	1	0	0	0	0	0	0	0								0	0	0	16.4286	46	19.3962	12.1	0	4.602	96.2963	1.10816	6.71731	3.60555	1.87791	14.2069	56.5027	1.98708
2.265	1	16		150	2	9	1	-1.44038	23	40.2857	1	Spontaneous	Live birth	3400	3.4	47.77	0	0	0	0	0	1	0	0	1								0	0	1	23	65	28.8889	8.5	0	23.4584	419.099	4.80232	57.3596	3.00687	4.63299	5.03161	163.012	3.06622
2.266	0	17		150	1	0	3	0.77723	22.4286	39.4286	2	Spontaneous	Live birth	2600	2.6	5.81	0	1	0	0	1	0	0	0									0	0	0	22.4286	53	23.5556	7.2	1	11.1636	770.58	4.56015	23.4824	3.33568	0.942598	6.97428	55.6617	26.1028
2.267	0	19		150	3	12	3	2.31945	23.5714	35.8571	2	Spontaneous	Live birth	2900	2.9	79.95	0	0	1	0	1	0	0										0	0	0	23.5714	45	20	10.4	1	67.6743	320.83	12.868	18.1136	4.08308	3.23924	3.07474	148.631	104.922
2.268	0	21	1	150	2	5	1	-1.40497	21.4286	35.5714	1	Spontaneous	Live birth	2300	2.29	22.67	1	0	1	0	1	1	0										0	0	0	21.4286	50	22.2222	11.3	1	35.3236	229.09	3.33195	7.9238	2.03757	1.14076	2.75664	107.286	30.4528
2.269	0	19		150	1	0	3	1.35651	17	38	1	Spontaneous	Live birth	2300	2.29	2.68	1	1	0	0	0	0											0	0	0	17	47	20.8889	12.2	0	32.0338	41.2725	1.70856	12.2793	2.27166	3.65033	6.68919	50.1959	2.41771
2.27	1	17		155	2	6	3	1.94091	19.5714	37.71	2	Spontaneous	Live birth	3000	3	57.48	0	0	0	0	0	0	0										0			19.5714	55	22.8928	9.9	0	16.0652	234.034	2.18868	21.5075	5.16394	1.27878	1.91959	34.1913	77.5543
2.271	0	21		150	2	9	3	4.43332	27	40	1	Forcep/vaccuum	Live birth	3800	3.8	83.74	0	0	0	0	0	0											0	0	0
2.272	1	18		150	1	0	3	1.99565	15.5714	34.2857	1	Spontaneous	Live birth	2300	2.29	50.55	1	0	1	0	1		0										0	0	0	15.5714	56	24.8889	8	1	9.12296	90.2682	3.53762	32.3587	3.9778	1.769	19.4602	32.9228	8.54595
2.273	0	16		155	2	9	1	-1.40497	19.8571	40.4286	2	Spontaneous	Live birth	3700	3.7	82.56	0	0	0	0	1	1	0	0									0	0		19.8571	59	24.5578	10.8	1	57.8946	150.255	1.77035	30.7194	3.65911	8.76656	10.5278	775.8	1.20813
2.274	1	17		150	2	5	2	-0.332545	17.8571	38.4286	1	Spontaneous	Live birth	2900	2.9	26.48	0	0	0	0	1	0	0	0									0	0	0	17.8571	50.9	22.6222	7.2	1	4.602	30.6548	3.69628	7.40592	3.172	1.80252	6.08732	29.5335	47.2756
2.275	1	18		160	2	8	2	-1.2967	18.8571	38.7143	1	Spontaneous	Live birth	2600	2.6	6.64	0	1	0	0	0	0	0	0		0							1	1	1	18.8571	54	21.0938	7.3	0	40.6074	183.675	9.68125	35.9824	5.83737	2.07457	4.2057	17.8186
2.276	1	17		154	3	12	3	0.485968	19.2857	39.5714	2	Spontaneous	Live birth	3200	3.2	49.4	0	0	0	0	1	0	0	0									0	0	1	19.2857	52	21.9261	9.69	1	16.0652	3154.39	4.19071	10.1805	2.38714	4.02024	5.78923	19.2671	34.8203
2.277	0	23	1	150	2	7	1	-1.54865	21.8571	38.5714	1	Spontaneous	Live birth	2800	2.8	17.23	0	0	0	0	0	1	1	0	1								0	0	0	21.8571	48	21.3333	11.3	0	16.0652	965.864	2.60933	18.4698	0.701009	1.34342	4.48136	195.143	5.35197
2.278	0	23	1	150	2	8	1	-1.69233	20.5714	38	2	Spontaneous	Live birth	2400	2.4	5.92	1	1	0	0	0	0	0	0									0	0	0	20.5714	60	26.6667	11	0	4.602	987.631	1.18495	25.2838	1.42973	1.17743	19.1487	72.9239	0.943413
2.279	0	26		150	3	12	3	4.07051	19.8571	40	2	Spontaneous	Live birth	3140	3.14	37.75	0	0	0	0	1	1	0	0									0	0	0	19.8571	53	23.5556	12	1	17.4595	90.2682	2.01023	8.09668	2.27166	1.16615	6.95031	40.5	18.2376
2.28	1	17		150	2	7	2	-0.332545	15.7143	37.7143	2	Spontaneous	Live birth	2700	2.7	26.99	0	0	0	0	1	0	0	0									1	0	0	15.7143	51	22.6667	9.69	1	331.411	861.004	14.0307	59.9921	5.81433	2.44406	4.57544	44.3078	6.2886
2.281	1	18	1	160	2	8	2	-1.26827	20.7143	36.2857	1	Spontaneous	Live birth	3200	3.2	85.25	0	0	1	0	0	0	0											1		20.7143	51.8	20.2344	11.2	0	4.602	30.6548	1.56968	9.04973	2.15516	2.33812	11.3042	132.61	3.17769
2.282	1	17		150	2	5	1	-1.54865	22.1429	39	1	Spontaneous	Live birth	2850	2.85	16.07	0	0	0	0	0	0	0	0									0	0	0	22.1429
2.283	0	18		150	2	8	2	-0.991967	19	39.1429	2	Spontaneous	Live birth	3000	3	34.82	0	0	0	0	1		0	0									0	0	0	19	51	22.6667	10.7	1	12.9533	449.286	4.75381	14.0383	7.74947	0.685157	5.76841	57.7643	2.79867
2.284	0	23	1	160	2	6	2	-0.956558	19.1429	38	1	Spontaneous	Live birth	3300	3.3	70.55	0	0	0	0	0	0	1	0									0	0	1	19.1429	56.5	22.0703	12	0	12.0585	156.647	1.48492	44.1226	1.55417	3.07728	4.32575	85.8145	2.84261
2.285	0	22	1	145	2	8	3	7.94919	21.4286	39.4286	1	Spontaneous	Live birth	3400	3.4	59.38	0	0	0	0	0	0	0	0									0	0	0	21.4286	51	24.2568	12	0	8.90817	145.697	1.16226	12.863	0.874926	0.472505	4.60461	68.6027	1.62728
2.286	0	19		150	3	12	2	-1.0175	17.8571	38	2	Spontaneous	Live birth	3200	3.2	71.45	0	0	0	0		0	0	0									0	0	1	17.8571	56	24.8889	10.9		14.5724	30.6548	3.53762	31.9941	5.06273	1.68517	3.52463	139.092	3.59229
2.287	0	20		155	2	6	2	-1.26129	20.7143	34.5714	2	Cesarean section	Live birth	2800	2.8	90.81	0	0	1	0	1	0	0		0								0	0	1	20.7143	57.6	23.975	9.69	1	37.6526	1308.02	9.70092	73.8759	2.15157	2.5088	12.6964	88.0784
2.288	1	20	1	155	3	10	2	-0.621867	18.4286	37.4286	1	Spontaneous	Live birth	2800	2.8	33.11	0	0	0	0	1	0	0	0									0	0	0	18.4286	60.7	25.2653	13.1	1	38.3165	1029.15	2.43369	33.5229	2.64133	0.452028	19.1663	35.2272	3.85228
2.289	1	20	1	150	1	0	2	-0.926171	23.5714	35.5714	2	Spontaneous	Live birth	3200	3.2	95.39	0	0	1	0	1	1	0										1	0	1	23.5714	55	24.4444	12	1	17.6956	145.387	4.33151	23.2793	2.51916	1.92251	5.87402	119.823	9.32572
2.29	1	20	1	150	2	5	3	0.961625	18	40.14	2	Spontaneous	Live birth	3400	3.4	62.04	0	0	0	0	0	0	0	0									0	0	0	18	52	23.1111	14.6	0	31.6951	77.1712	1.24233	5.23916	2.76252	1.32144	12.9622	40.6668	11.9938
2.291	0	18		150	2	8	1	-1.54865	20	36.7143	2	Spontaneous	Live birth	2600	2.6	34.77	0	0	1	0	1	0	0	0									0	0	1	20	62.6	27.8222	9.6	1	19.0362	2118.16	7.48925	25.7837	6.05764	3.46245	16.0061	62.5845	10.8106
2.292	0	21	1	150	2	8	1	-1.44038	20	38.7143	2	Spontaneous	Live birth	3200	3.2	61.33	0	0	0	0	0	0	1	0									0	0	0	20	49.7	22.0889	10.4	0	13.1042	195.391	1.88236	16.5698	3.29716	1.13059	5.68222	92.7389	1.12448
2.293	1	20	1	150	2	6	2	-0.980911	22.1429	37.2857	2	Spontaneous	Live birth	3000	3	64.81	0	0	0	0	1	0	1										1	1	0	22.1429	50.9	22.6222	11.7	1	9.20692	81.5501	1.49409	9.3588	0.391374	1.22609	3.65712	67.0269	4.93945
2.294	1	17		150	2	5	3	0.511498	22.5714	37.7143	1	Spontaneous	Live birth	2500	2.5	9.17	0	1	0	0	1	0	1	0									0	0	1	22.5714	64.5	28.6667	9.6	1	11.6378	30.6548	4.13472	17.578	2.23171	1.30105	1.04092	81.921
2.295	1	20	1	149	2	7	1	-1.54865	14.7143	42.2857	2	Spontaneous	Live birth	3500	3.5	51.24	0	0	0	0	0	1	0	0									0	0	0	14.7143	48.3	21.7558	12.8	0	108.079	1119.86	1.71559	20.3974	5.20364	2.91503	3.3401	10.0491	0.390625
2.297	1	22	1	151	3	10	3	1.90433	18.2857	39	2	Spontaneous	Live birth	3100	3.1	47.12	0	0	0	0	0	0	1	1	1	1	0						0	0	0	18.2857
2.298	1	20		155	3	11	3	0.409297	19.8571	37.29	1	Spontaneous	Live birth	1400	1.4	0.03	1	1	0	0	1	0	1	1	1											19.8571
2.299	1	17		150	2	7	2	-0.188865	19.8571	38.4286	2	Spontaneous	Live birth	2700	2.7	17.68	0	0	0	0	1	0	1	0	0								0	0	1	19.8571
2.301	0	17		150	2	9	2	-0.476225	22.8571	27.2857	2	Spontaneous	Live birth	1250	1.25	93.99	1	0	1	0	1												1	1	1	22.8571	43.6	19.3778	9.69	1	10.284	114.679	1.24233	12.7628	1.49602	3.73556	1.08252	525.899	7.54711
2.302	0	19		150	2	7	1	-1.44038	19	38.8571	1	Spontaneous	Live birth	2600	2.6	5.95	0	1	0	0	1	1	0	0	0								0	0	1	19
2.304	0	17		158	2	6	2	-1.15302	16.4286	39.5714	1	Spontaneous	Live birth	3200	3.2	37.72	0	0	0	0	1	1	1	1									1	1	0	16.4286	55	22.0317	10.7	1	27.9642	302.005	3.80893	21.1651	3.98754	2.45606	5.04047	14.0961	1.83621
2.305	1	25		155	3	12	3	5.60226	20.5714	39.2857	1	Spontaneous	Live birth	3500	3.5	70.06	0	0	0	0	0	0	0	0	0								0	0	0	20.5714	58	24.1415	10.4	0	42.0487	793.94	4.59363	10.1131	2.76252	3.88221	16.7508	67.9148	0.413341
2.306	1	16		149	2	7	1	-1.40497	23.7143	35.4286	2	Spontaneous	Live birth						1	0	1	0	0										0	0		23.7143	52	23.4224	12.2	1	14.7532	1998.72	3.30501	14.4731	2.08276	3.36404	12.2373	98.5025	17.5846
2.307	1	16		145	2	6	3	1.51685	24.4286	38	2	Spontaneous	Live birth	2958	2.96	48.27	0	0	0	0	1	0	0										0	0	1
2.308	0	23		160	3	14	3	4.56469	22.4286	34.57	2	Spontaneous	Live birth						1	0	1	0	0													22.4286	62	24.2188	12.1	1	13.1042	850.232	8.52535	62.47	3.64519	2.19899	6.22764	60.8058	39.3648
2.309	0	20	1	150	2	8	2	-1.32048	18.7143	37.5714	1	Spontaneous	Live birth	2500	2.5	10.27	0	0	0	0	1		0	0	1											18.7143	55	24.4444	12.2	1	32.5771	202.241	3.81708	33.5229	3.06157	2.0035	9.91193	93.4038	6.4356
2.31	1	22		160	3	12	3	11.648	18.5714	39.2857	1	Spontaneous	Live birth	3320	3.32	53.73	0	0	0	0	0	0	0	0									0	0	0	18.5714	64	25	11.1	0	30.6667	2092.74	1.95302	18.3559	2.19167	4.99936	14.3986	53.8732
2.311	0	19		155	2	8	3	2.38696	21.5714	34.8571	1	Spontaneous	Live birth	2300	2.29	36.99	1	0	1	0	1	0	0		1	1	1						0	0	1	21.5714	65	27.0552	9.69	1	4.602	30.6548	2.75533	9.3588	16.3252	2.77778	22.2015	62.14	15.9167
2.312	1	23	1	150	1	4	3	0.0623368	19.1429	39	1	Spontaneous	Live birth	3200	3.2	46.16	0	0	0	0	1	0	0	0									0	0	0	19.1429	52.1	23.1556	12.6	1	68.5614	134.096	3.41858	23.4717	1.9552	1.11934	5.47814	28.8131	2.56578
2.314	0	22	1	155	2	6	1	-1.54865	21	39.1429	1	Spontaneous	Live birth	2300	2.29	0.95	1	1	0	0	1	0	1	0	0								0	0	1	21	54	22.4766	9.19	1	20.3095	457.767	9.64143	46.185	5.09527	0.825648	8.31256	113.596	21.7934
2.316	1	19		150	2	6	3	0.206765	17.7143	38.1429	1	Spontaneous	Live birth	3300	3.3	68.54	0	0	0	0	1	1	0	0									0	0	1	17.7143	46	20.4444	9	1	13.1042	509.091	9.90222	19.6305	4.54722	0.839839	8.08947	35.6823	6.66565
2.318	1	20	1	150	2	5	1	-1.54865	20.4286	37.7143	2	Spontaneous	Live birth	3500	3.5	91.65	0	0	0	0	0	0	0	0	0								0	0	0	20.4286	57.9	25.7333	11.4	0	20.3095	530.287	3.11062	21.7412	3.47194	2.30515	8.67828	146.606	2.74914
2.319	0	20		152	1	2	1	-1.51769	21.4286	37.2857	2	Spontaneous	Live birth	2600	2.6	24.66	0	0	0	0	1		0	0	0								0	0	1	21.4286	48.9	21.1652	7.1	1	6.69673	843.251	22.3185	14.2828	19.2676	1.34946	9.58181	6.85141	45.0743
2.32	1	17		150	2	6	2	-1.2967	23	34.1429	2	Spontaneous	Live birth	2400	2.4	73.36	1	0	1	0	1	1	0										1	1	1	23	47.5	21.1111	10	1	13.1042	174.438	5.16875	24.6271	4.93196	2.18502	7.17044	211.254	13.1009
2.321	0	24		158	1	2	1	-1.74586	20.1429	37.1429	2	Spontaneous	Live birth	2500	2.5	18.6	0	0	0	0	1	1	1	0									0	0	1	20.1429	53.4	21.3908	9.69	1	31.6951	1313.5	7.12274	10.6796	3.29716	1.35506	4.73293	52.7842	7.65932
2.322	1	20	1	160	2	6	1	-1.69233	19.5714	37.4286	1	Spontaneous	Live birth	2400	2.4	7.38	1	1	0	0	1	0	0	0	1								1	1	0	19.5714	63	24.6094	11.8	1	11.2825	5037.2	3.59731	19.1515	3.64519	1.34946	17.8951	75.8986	8.25078
2.323	1	20	1	150	1	0	1	-1.60218	17.5714	39	2	Spontaneous	Live birth	3400	3.4	74.95	0	0	0	0	1	0	0	0	0	0	0	0					0	0	0	17.5714	51.8	23.0222	10.9	1	13.9287	406.466	5.37726	38.9712	7.45531	2.76519	2.33756	18.9591	14.7213
2.324	1	21		155	3	10	3	3.17243	22.4286	36.14	1	Spontaneous	Live birth	3000	3	74.63	0	0	1	0	0	1	1										1	1	1	22.4286	50.3	20.9365	11.1	0	9.80428	77.1411	2.24677	15.1919	1.53757	1.25238	3.26079	25.7428
2.325	1	19	1	151	3	12	3	4.03325	16.4286	40.1429	2	Spontaneous	Live birth	3000	3	23.16	0	0	0	0	0	0	0	0	0	0							0	0	0	16.4286	59	25.8761	12.3	0	6.69673	359.341	2.19368	32.0715	3.15025	1.69628	16.8499	20.1554	6.70335
2.326	0	18	1	150	2	8	2	-1.2967	23.8571	36.1429	2	Spontaneous	Live birth	3000	3	82.45	0	0	1	0	1	1	0										0	0	1	23.8571	62.1	27.6	13	1	41.7073	272.187	4.15674	19.1672	3.1491	1.68089	10.2019	248.88	2.80118
2.327	0	21	1	150	2	8	3	4.19166	22.1429	38.7143	2	Spontaneous	Live birth	3000	3	41.05	0	0	0	0	0	0	1	1	1								0	1	0	22.1429	64.5	28.6667	11.9	0	13.1042	289.687	2.4016	46.9671	2.76252	1.13059	7.69942	193.498	0.646446
2.328	0	18		150	2	6	1	-1.54865	15.4286	41.4286	1	Spontaneous	Live birth	3500	3.5	43.79	0	0	0	0	1	1	0	0	0	0							0	0	1	15.4286	49.5	22	12.6	1	25.3804	391.72	2.83997	25.6091	4.67143	3.56121	3.60939	26.5937	2.78688
2.329	1	19	1	154	1	0	2	-1.35023	21.2857	39.7143	1	Spontaneous	Live birth	2800	2.8	8.289	0	1	0	0	0	0	0	0									1	0	0	21.2857	63	26.5643	12.1	0	9.3283	294.649	1.49112	17.3355	3.65937	1.32894	17.1441	84.4922	0.390625
2.33	1	24	1	150	3	12	3	6.97719	17.4286	37.2857	1	Spontaneous	Live birth	2800	2.8	35.6	0	0	0	0	0	0	0	1	1	0							0	0	1	17.4286	64.4	28.6222	10.8	0	89.2107	189.703	3.52965	32.2776	1.85658	1.16272	23.8113	36.1814	21.2307
2.331	0	19		155	2	8	1	-1.46416	18.4286	35.8571	1	Spontaneous	Live birth	2500	2.5	34.44	0	0	1	0	1	1	1										0	0	1	18.4286	47	19.563	11.5	1	27.5019	337.718	12.2619	31.8947	16.2997	3.63779	5.75279	70.8259	12.8829
2.332	0	22	1	160	2	8	2	-1.2967	19.5714	37.86	1	Spontaneous	Live birth	3100	3.1	54.83	0	0	0	0	1	0	0										1	0	1	19.5714	49.9	19.4922	14.4	1	13.3111	345.189	2.40683	31.3209
2.333	0	18	1	165	2	5	1	-1.54865	22.8571	34.2857	2	Spontaneous	Live birth	2448	2.45	74.23	1	0	1	0	1	1	1		1									0		22.8571	53.8	19.7612	9.9	1	9.3283	217.631	1.83768	17.5219	2.80698	2.8571	0.64234	68.6262	1.85776
2.334	0	17		165	2	8	3	1.91248	22	37.2857	2	Spontaneous	Live birth	3100	3.1	73.48	0	0	0	0	1	0	0	0	0	1							1	1	1	22	64	23.5078	7.8	1	11.4493	320.14	2.36584	65.5835	4.1461	0.8866	20.0096	97.8686	6.73085
2.335	0	17		145	3	10	3	0.773327	25	34	1	Spontaneous	Live birth	1950	1.95	24.84	1	0	1	0	0	0	0												0	23.5714	52.4	24.9227	14.8	0	4.602	99.0213	1.43826	33.6189	3.26262	3.95547	12.6281	165.908	2.51784
2.336	1	17		140	2	6	2	-1.15302	18	38.86	1	Spontaneous	Live birth						0	0	1	0	0	0	0											18	73.4	37.449	11	1	42.2257	413.332	5.99123	23.9058	12.1412	3.52293	26.0135	34.8096	13.3529
2.337	1	20		150	2	8	3	0.358578	23.2857	38	2	Spontaneous	Live birth	2400	2.4	5.92	1	1	0	0	1	1	1	1									0	1	0	23.2857	58.4	25.9556	11.2	1	88.3352	325.184	3.90989	34.1945	2.75567	2.868	6.83824	112.585	15.5395
2.338	1	18		150	2	6	1	-1.69233	16	38.43	1	Spontaneous	Live birth						0	0	1	1	0	0	0								0	0	0	16	50.5	22.4444	8.5	1	18.0054	302.346	12.2619	43.0696	9.1795	4.63133	3.87327	56.88	26.3408
2.339	0	16		150	3	12	3	0.342288	24.5714	36	2	Spontaneous	Live birth	2300	2.29	20.23	1	0	1	0	1	1	1	1	1								1	1	0	21.8571	50.1	22.2667	11.3	1	72.9246	267.566	3.56632	19.5133	2.92333	3.25895	8.65434	548.325
2.34	1	18		150	2	5	1	-1.71611	19.1429	38.14	2	Spontaneous	Live birth	2500	2.5	8.789	0	1	0	0	1	1	1	1									1	1	1	19.1429	51	22.6667	9.6	1	9.3283	275.207	5.16592	16.4049	3.85521	1.23633	3.26199	110.123	0.618863
2.341	0	18		158	2	8	2	-1.2967	19.2857	41.1429	2	Cesarean section	Live birth	3000	3	15.41	0	0	0	0	1	0	0	1	1								0	0	0	19.2857	46	18.4265	12.8	1	19.3767	317.612	1.59723	15.6621	3.21251	3.5284	10.0774	68.0268	0.600913
2.342	1	22	1	155	2	8	1	-1.40497	21.7143	36.43	2	Spontaneous	Live birth	3100	3.1	84.81	0	0	1	0	1	1	1										0	0	0	21.7143	55	22.8928	11.6	1	56.32	166.689	1.53085	31.5121	2.01949	2.67194	22.6699	142.81	2.8418
2.344	1	19	1	149	2	6	1	-1.69233	19.5714	38.8571	2	Spontaneous	Live birth	2800	2.8	20.45	0	0	0	0	0	0	0	0	1								0	0	0	19.5714	51	22.9719	11.5	0	32.343	102.286	3.86751	18.642	2.65258	2.60119	4.10891	63.24	2.89281
2.345	1	20		152	3	11	3	1.35844	19	37	1	Spontaneous	Live birth	2500	2.5	15.95	0	0	0	0	0	0	0	0	1									0	0	19	53	22.9398	8.5	0	14.9966	75.416	1.45146	42.4881	3.16227	3.65421	11.057	28.1572	0.390625
2.346	0	22	1	160	2	8	2	-0.188865	19.7143	39.1429	1	Spontaneous	Live birth	3050	3.05	29.65	0	0	0	0	0	0	0	0	0								0	0	0	19.7143	54.5	21.2891	12.2	0	6.76254	315.079	2.99233	10.3271	2.80698	5.32137	4.46688	106.847	2.84118
2.347	1	31	1	150	3	10	3	12.2269	17.8571	40.1429	2	Spontaneous	Live birth	3260	3.26	48.25	0	0	0	0	0	0	0	0												17.8571	66.8	29.6889	13.7	0	6.76254	175.397	1.17603	29.6022	3.95254	2.06288	14.0408	63.24	3.92666
2.348	0	18		150	2	6	1	-1.40497	18	38	2	Spontaneous	Live birth	2600	2.6	15.4	0	0	0	0	1	0	0	0	1								0	1	0	18	57.2	25.4222	9.1	1	13.3111	30.6548	13.2761	52.612	1.80178	2.11179	4.76868	22.6861	21.88
2.349	1	21	1	150	3	10	3	3.06416	21.1429	34.5714	1	Cesarean section	Live birth	2800	2.8	84.35	0	0	1	0	1	1	0											0		21.1429	59.8	26.5778	9.4	1	28.5183	691.521	3.15219	17.7084	0.209769	3.96095	6.33277	51.3357	29.2954
2.35	0	18	1	150	3	11	3	2.44364	19.2857	38.1429	1	Spontaneous	Live birth	2600	2.6	10.22	0	0	0	0	1	0	0	0	0								0	0	0	19.2857	53	23.5556	12.3	1	14.9966	567.465	2.23636	15.6621	2.3394	0.580651	6.88054	50.7428	11.8331
2.352	1	20	1	150	2	5	3	1.22949	19	36.7143	2	Spontaneous	Live birth	3100	3.1	81.36	0	0	1	0	0	0	0	0	1								0	0	0	19	58.7	26.0889	11.9	0	61.0427	1796.57	1.99921	31.7034	0.939878	2.39447	20.0651	71.2261	1.49897
2.353	0	20		150	2	6	3	-0.0119751	15.1429	43	1	Spontaneous	Live birth	3100	3.1	6.03	0	1	0	0	0		1	1	1	0							0	0	0	15.1429	47	20.8889	13.8	0	19.0801	146.851	3.15951	25.9985	3.63083	3.03478	10.302	10.7102
2.354	1	19	1	150	1	4	1	-1.62596	20.8571	38	1	Spontaneous	Live birth						0	0	0	0	0	0	0	0	0									20.8571	51.1	22.7111	12	0	37.525	30.6548	2.75019	42.6819	2.54887	3.46279	15.3485	23.0769	0.390625
2.355	1	17		150	2	6	1	-1.5466	22.1429	36.7143	1	Spontaneous	Live birth	2850	2.85	51.24	0	0	1	0	0	0	1		1								0	0	1	22.1429	58	25.7778	10.8	0	23.0967	225.837	2.3047	45.0128	5.71901	4.15983	24.4637	301.94	6.85485
2.356	0	19	1	168	2	8	3	3.09198	22	40.4286	2	Spontaneous	Live birth	3500	3.5	68.01	0	0	0	0	1	0	0	0	0	0							0	0	0	22	59	20.9042	14	1	12.3802	206.356	1.69064	25.7997	1.29526	3.15709	19.4058	129.396	1.62616
2.357	1	23	1	166	2	8	3	1.82159	17.5714	38.4286	1	Spontaneous	Live birth	3500	3.5	79.84	0	0	0	0	1	1	1	1										1		17.5714	50	18.1449	10.9	1	14.9966	82.3095	1.3987	25.7986	3.90392	3.51746	6.14576	94.2096	2.65134
2.358	1	21	1	149	3	10	2	-0.317133	22	38.1429	1	Spontaneous	Live birth	2800	2.8	22.3	0	0	0	0	0	1	1	1									1	1	0	22	58	26.1249	11.3	0	15.3621	30.6548	2.85794	27.699	7.0493	2.21778	12.376	84.291	7.32534
2.359	0	24	1	160	2	8	1	-1.69233	19.1429	39.1429	2	Spontaneous	Live birth	3800	3.8	93.75	0	0	0	0	1	0	0	0									0	0	0	19.1429	58	22.6562	12.9	1	65.7847	130.744	3.43152	32.5648	5.74168	3.81984	7.68502	68.4276	4.05203
2.36	0	16		150	2	7	2	-1.2967	24	40.4286	2	Spontaneous	Live birth	3040	3.04	23.79	0	0	0	0	1	0	0										0	1	0
2.362	0	22	1	155	2	7	1	-1.54865	19.5714	39	1	Spontaneous	Live birth	3200	3.2	46.16	0	0	0	0	1	0	0	0									0	0	0	19.5714	54	22.4766	13.5	1	35.0048	775.687	2.76399	35.5392	1.96542	1.21998	13.3009	135.726	2.86016
2.363	0	17		150	2	8	3	2.80158	24.8571	36	1	Spontaneous	Live birth	2500	2.5	31.62	0	0	1	0	1	0	1	1									1	1	1	20.8571	50	22.2222	9	1	9.3283	522.544	8.30313	74.4938	6.96049	6.46863	22.9897	427.32	37.3874
2.364	1	19	1	155	2	7	2	-0.704608	22.5714	40.5714	1	Spontaneous	Live birth	3500	3.5	54.01	0	0	0	0	1	1	1	1									0	1	0	22.5714	58	24.1415	11.5	1	20.6796	121.427	4.62778	34.0026	3.31261	7.15917	6.47422	89.3437	2.3969
2.365	1	18		150	2	6	1	-1.57243	19.2857	39.4286	1	Spontaneous	Live birth	3000	3	21.96	0	0	0	0	1	0	0	0									0	0	0	19.2857	61	27.1111	9.8	1	58.7684	708.963	9.67591	51.4126	7.67835	5.30652	8.88908	42.6272	6.56893
2.366	0	16		150	2	7	3	-0.045186	22.7143	39.4286	1	Spontaneous	Live birth	3000	3	21.96	0	0	0	0	0	0	0	0	0	0							0	0	0	22.7143	60.8	27.0222	12.6	0	10.6978	97.3375	1.56277	17.7872	3.05593	4.50272	16.772	63.0303	0.390625
2.367	1	17		152	2	8	1	-1.69233	16.7143	39.4286	2	Spontaneous	Live birth	2600	2.6	5.81	0	1	0	0	0	0	0	1	0								0	0	0	16.7143	53.2	23.0263	11.9	0	6.31782	30.6548	3.89479	19.7168	2.18616	3.03565	6.01347	35.0372	0.896006
2.368	0	17		150	3	12	2	-0.197806	21.1429	37.8571	1	Spontaneous	Live birth	2500	2.5	8.18	0	1	0	0	1	0	0	0									0	0	1	21.1429	50.5	22.4444	10.1	1	8.69795	113.309	1.30218	13.7659	6.76809	3.10639	1.69774	21.943	3.55802
2.37	1	22	1	160	2	8	1	-1.44038	19.8571	38.14	2	Spontaneous	Live birth	3000	3	50.22	0	0	0	0	0	0	1	1									0	1	0	19.8571	55	21.4844	13.4	0	10.6978	1055.17	1.66802	28.69	4.27657	1.53341	15.0166	71.2126	0.390625
2.371	0	16	1	150	2	9	3	4.91465	22.2857	37.8571	1	Spontaneous	Live birth	4000	4	98.13	0	0	0	0	1	0	0	1									0	0	0	22.2857	79	35.1111	11.4	1	69.3476	300.178	2.86964	20.1038	2.90525	3.90356	14.6323	135.75	5.82768
2.372	1	21	1	150	3	12	3	10.9251	15	38.71	2	Spontaneous	Live birth	2600	2.6	9.43	0	1	0	0	0	0	1	0									0	1	0	15	50	22.2222	12.9	0	38.6428	152.663	1.84016	58.6926	2.72806	3.01731	7.24413	22.6836	4.02224
2.373	1	22	1	150	3	12	3	1.70438	21.7143	37.2857	2	Spontaneous	Live birth	3640	3.64	96.82	0	0	0	0	0	0	0	0									0	0	1	21.7143	57	25.3333	12.3	0	6.31782	32.4733	0.994941	19.3302	3.50204	1.75416	2.27979	162.427	0.390625
2.374	0	21	1	155	1	0	2	-0.386076	23.2857	38.7143	2	Spontaneous	Live birth	3100	3.1	51.4	0	0	0	0	1		0	0									0	0	0	23.2857	56	23.3091	11	1	6.31782	233.228	1.66802	14.5283	3.98862	3.23216	6.96875	133.322	7.18349
2.375	0	28	1	153	3	10	3	0.905449	16.4286	36.7143	1	Spontaneous	Live birth	2500	2.5	19.66	0	0	1	0	0	1	0										1	1	0	16.4286	53	22.6409	10.8	0	25.2572	663.375	1.31512	18.3652	5.35733	3.64378	7.57432	24.5395	14.5597
2.376	1	20	1	150	1	0	1	-1.60218	23.8571	35.1429	1	Spontaneous	Live birth	2700	2.7	68.3	0	0	1	0	1	1	1										1	1	0	23.8571	55	24.4444	10.4	1	18.3227	1740.77	2.67738	30.8557	2.18616	2.89158	11.1245	276.648	0.390625
2.377	0	25	1	150	3	12	3	2.04801	20	39.4286	1	Spontaneous	Live birth	3500	3.5	68.33	0	0	0	0	1	0	0	0	0	0	0						0	0	1	20	60	26.6667	11.7	1	12.4702	170.017	4.91359	40.7782	5.86325	4.34492	8.61027	96.6321	41.1136
2.379	0	16	1	150	2	5	2	-0.872639	17.7143	37.7143	1	Spontaneous	Live birth	2500	2.5	9.17	0	1	0	0	1	1	0	0		1							0	0	0	17.7143	45	20	9.9	1	30.1642	30.6548	6.00114	30.8557	2.80419	1.20133	1.95374	23.0543	7.09268
2.38	1	16		150	2	9	1	-1.71611	23.8571	39.1429	2	Spontaneous	Live birth	2230	2.23	0.82	1	1	0	0	1	0	0	0	0	1							0	0	0	23.8571	44	19.5556	9.1	1	26.3971	3099.87	4.1964	50.3902	2.32167	1.60452	3.98198	42.6311
2.383	0	17		150	2	5	1	-1.40497	22.2857	38.4286	1	Spontaneous	Live birth	3000	3	35.5	0	0	0	0	1	1	0	0	0								0	0	1	22.2857	55	24.4444	11.7	1	15.5845	648.722	5.32475	17.114	4.27657	1.76991	21.7136	202.654	16.5308
2.384	1	18		155	1	0	1	-1.62596	18	40.29	1	Spontaneous	Live birth	3600	3.6	66.72	0	0	0	0	1	0	0	0												18	61.1	25.4318	11.6	1	15.5845	344.524	4.12817	18.3652	4.1809	1.69113	5.0234	44.917	14.8719
2.385	0	23	1	160	3	11	3	1.12072	22.4286	37.8571	2	Spontaneous	Live birth	3000	3	55.04	0	0	0	0	1	0	0	0	0								0	0	0	22.4286	55	21.4844	10.4	1	25.2572	217.168	5.8989	33.4238	3.5511	3.77496	7.51558	143.661	35.4931
2.386	1	18		158	2	9	1	-1.44038	21.5714	38.7143	2	Spontaneous	Live birth	2900	2.9	31	0	0	0	0	1	0	0		0								0	0	0	21.5714	55	22.0317	12.4	1	10.6978	73.8617	1.37996	9.42082	2.70262	2.62442	7.88482	92.6649	0.390625
2.387	0	22	1	152	1	0	1	-1.62596	18.4286	35.4286	2	Spontaneous	Live birth						1	0	1	1											1	1	1	18.4286	46	19.91	10.6	1	14.0859	217.168	1.50382	21.4606	3.79504	2.42012	4.27791	114.392	0.795808
2.388	0	25		155	3	12	2	-0.341486	17.7143	37	1	Spontaneous	Live birth	2500	2.5	15.95	0	0	0	0	1	0	1	1	1								0	1	1	17.7143	49	20.3954	10	1	245.56	418.72	6.66858	34.8172	6.65334	1.54335	2.57765	34.4783
2.389	0	25	1	158	2	9	3	0.0915157	22.1429	39.71	1	Spontaneous	Live birth	3000	3	18.94	0	0	0	0	1	1	1	1	1								0	1	0	22.1429	50.5	20.2291	12.4	1	42.4346	211.753	1.52345	32.435	2.34273	2.64013	17.7173	150.376	0.390625
2.39	1	20	1	150	2	5	1	-1.69233	21.1429	38.5714	2	Spontaneous	Live birth	2900	2.9	33.06	0	0	0	0	1	0	0	1	1	1	1	1					1	1	1	21.1429	63.4	28.1778	12.3	1	15.5845	125.716	1.69441	13.9563	3.45288	1.0585	8.54946	24.5395	4.39699
2.391	1	21	1	150	2	5	2	-0.373808	16.2857	38.4286	2	Spontaneous	Live birth	3100	3.1	55.81	0	0	0	0	1	1	0	0	1	0	1						0	1	0	16.2857	50	22.2222	12.7	1	41.695	122.642	1.08387	22.0432	2.23852	4.5264	15.3996	29.3928	3.17027
2.392	1	26	1	150	2	9	2	-0.332545	17	40.7143	2	Spontaneous	Live birth	3000	3	18.3	0	0	0	0	1	0		0									1	1	0	17	60	26.6667	10.5	1	6.31782	77.312	0.464764	23.4053	1.20656	2.10044	9.45205	24.9115	10.3032
2.393	0	21	1	150	2	6	1	-1.54865	15.8571	39.5714	2	Spontaneous	Live birth	2850	2.85	17.05	0	0	0	0	1												1	1	0	15.8571	50	22.2222	10.1	1	8.69795	30.6548	2.29622	14.9102	5.17173	4.82127	9.56066	27.1481	57.4268
2.394	1	16		155	2	8	1	-1.71611	19.8571	31.7143	1	Spontaneous	Live birth	1980	1.98	79.92	1	0	1	0	1	0	0										0	0	0	19.8571	50	20.8117	8	1	19.0801	30.6548	6.71002	16.6876	1.45313	1.32736	3.77733	32.9575
2.395	1	16		150	2	5	3	2.22827	22.8571	37	1	Spontaneous	Live birth	3530	3.53	92.7	0	0	0	0	0	0	0										1	0	0	22.8571	45	20	13.3	0	37.054	161.394	2.35039	13.0053	3.25525	6.08418	18.2389	228.527	2.55362
2.396	0	21	1	155	2	7	2	-1.2967	19.4286	37.4286	2	Spontaneous	Live birth	2700	2.7	31.65	0	0	0	0	0	0	0	1	1	0							0	0	0	19.4286	53	22.0604	10.4	0	18.3227	2840.77	2.27594	12.4361	3.10592	1.31746	4.7414	24.1678	76.0083
2.397	0	19	1	160	1	0	2	-1.15377	16.5714	40.1429	1	Spontaneous	Live birth	3000	3	15.09	0	0	0	0	1	0	0	0	0	0	0	0	0	0	0	0	0	0	0	16.5714	67.8	26.4844	12.6	1	10.6978	290.121	2.58166	26.2376	3.5511	1.70163	12.2373	107.787	4.22345
2.398	0	23	1	150	2	8	3	1.7688	17.7143	40.4286	1	Spontaneous	Live birth	3800	3.8	80.39	0	0	0	0	1	0	0	1	0	1							1	1	0	17.7143	59	26.2222	12.2	1	12.4702	158.496	1.69441	14.9102	3.15581	3.50478	15.1145	36.1713	0.850713
2.399	1	18	1	150	1	0	1	-1.60218	20.4286	37.71	2	Spontaneous	Live birth						0	0	1	1	0													20.4286	54.5	24.2222	10.1	1	6.31782	342.097	1.70762	8.85977	4.56185	1.96409	5.87351	49.513	3.23381
2.4	1	19		155	2	6	1	-1.40497	22.1429	35.7143	2	Spontaneous	Live birth	2100	2.1	10.97	1	0	1	0	0	1	0		0	1							1	1	0	22.1429	55	22.8928	13.4	0	75.9951	87.4586	2.32329	22.432	4.46704	3.36845	7.89445	55.6726	0.95391
2.402	0	21	1	150	2	8	3	0.259548	20.4286	40.86	1	Spontaneous	Live birth	3000	3	10.27	0	0	0	0															0	20.4286	58.7	26.0889	15		14.0859	959.068	1.40597	13.1952	2.65163	2.57989	17.902	48.9374	1.40805
2.403	0	19	1	150	1	0	1	-1.74586	18.5714	40.8571	1	Spontaneous	Live birth	2500	2.5	0.76	0	1	0	0	0	1	1	1									1	1	0	18.5714	52	23.1111	12.7	0	43.8723	103.783	1.31545	15.7738	3.15531	4.10979	7.62602	34.6604	3.18348
2.405	1	18		157	2	8	1	-1.44038	20.4286	38	2	Spontaneous	Live birth	3000	3	52.61	0	0	0	0	1	1	1	1									0	1	0	20.4286
2.406	1	26	1	157	2	8	3	2.0056	16.1429	38.5714	2	Spontaneous	Live birth	3100	3.1	53.59	0	0	0	0	1	0	0	0	1	1	1	1	1	0			0	0	0	16.1429	55	22.3133	12.8	1	12.4702	554.78	2.21517	17.0179	4.75065	1.71739	10.0361	23.4252	1.98796
2.407	0	21	1	160	2	8	2	-1.15302	17.5714	37.4286	2	Spontaneous	Live birth	2600	2.6	22.51	0	0	0	0	1	0	0	1									1	1	0	17.5714	55	21.4844	12.7	1	27.2916	206.306	2.55436	14.1469	3.05593	0.893957	8.92142	27.8954	7.47789
2.408	1	24	1	150	3	12	3	1.67594	20.8571	38.8571	1	Spontaneous	Live birth	2650	2.65	7.54	0	1	0	0	1	1	0	0									0	1	0	20.8571	47	20.8889	10.4	1	213.911	684.066	3.00571	35.7944	3.12828	2.26023	3.28887	36.4455	7.48431
2.409	1	17		160	3	10	3	1.66081	18	40.5714	2	Spontaneous	Live birth	3000	3	19.41	0	0	0	0	1	1	1	0	1	1	1						0	0	1	18	56	21.875	9.5	1	10.6978	438.771	5.57852	30.1659	6.76809	5.11915	22.0464	33.1508	14.8566
2.41	1	17		150	2	8	1	-1.69233	18	39.2857	1	Spontaneous	Live birth	3000	3	23.61	0	0	0	0	1	0	1	1	1	1							0	0	1	18	47	20.8889	9.6	1	36.2004	786.861	10.5631	34.7203	10.0618	4.80798	3.38499	20.6818	47.2372
2.411	0	20		150	1	0	3	0.433615	19	37	1	Spontaneous	Live birth	2500	2.5	15.95	0	0	0	0	1	1		1									1	1	0	19	49	21.7778	9	1	6.31782	295.16	3.90185	29.8704	21.1873	1.86965	12.9861	129.886	6.94406
2.412	0	22	1	160	2	8	2	-1.15302	16.1429	37.14	2	Spontaneous	Live birth	2448	2.45	14.97	1	0	0	0	1	0	0	0	0	0	1	1	0							16.1429	46	17.9688	11	1	8.35522	183.308	11.0206	31.684	3.12828	1.0046	5.07029	24.427	18.6876
2.413	0	30	1	165	2	8	3	1.11465	22.2857	36.7143	2	Spontaneous	Live birth	3180	3.18	86	0	0	1	0	0	0	0										0	0	0	22.2857	79	29.0174	11.3		20.4732	368.041	2.63919	14.7709	1.87815	1.48441	15.8644	144.449	7.4683
2.414	1	18		152	2	5	1	-1.57243	18	36.71	1	Spontaneous	Live birth	2900	2.9	56.08	0	0	1	0	1	0	1	0	1								0	0	0	18	54	23.3726	9.8	1	19.0801	313.202	5.9946	13.5303	1.62159	3.00831	2.4606	4.45008
2.416	1	18		150	2	6	1	-1.44038	15.7143	38.2857	1	Cesarean section	Live birth	3300	3.3	66.5	0	0	0	0	1	1	0	0	1									1		15.7143	45	20	10.9	1	21.7265	402.984	3.36032	8.11396	0.704723	1.5763	1.92881	17.3369	0.641855
2.417	0	21		168	3	13	3	14.1705	21	39.71	1	Spontaneous	Live birth						0	0	0	0	0	0												21	51	18.0697	7.7	0	64.4533	1311.43	3.45337	42.6276	2.28959	1.22088	2.94929	56.3782	41.3417
2.418	0	21		147	3	10	2	-0.645648	16.5714	36.8571	1	Spontaneous	Live birth	2460	2.46	15.22	1	0	1	0	1	0	0	0	0	0							0	1	0	16.5714	52.2	24.1566	9.19	1	22.9223	120.625	1.59009	9.36528	1.50577	3.37458	3.92239	15.656	27.8985
2.419	0	17		160	3	10	3	3.34218	18.4286	39.71	1	Spontaneous	Live birth	2600	2.6	3.1	0	1	0	0	0	0	0	0	1								1	0	0	18.4286	48	18.75	12.1	0	9.80428	144.236	1.44635	18.8483	3.00266	3.2831	8.97257	80.6533
2.42	0	24	1	160	2	9	3	2.04976	18.8571	39.2857	1	Spontaneous	Live birth	2700	2.7	6.99	0	1	0	0	0	1	0	0									0	0	0	18.8571	54	21.0938	12.1	0	8.35522	782.642	1.33935	24.2225	2.49079	3.15505	7.55177	41.0026	3.12921
2.421	1	24	1	150	2	8	1	-1.54865	16.8571	38.1429	2	Spontaneous	Live birth	3000	3	50.22	0	0	0	0	0	0	0	1	1								1	1	0	16.8571	57.9	25.7333	12.5	0	12.8254	180.312	1.81252	12.3841	1.34165	1.29143	8.31248	53.4618	2.61264
2.422	1	21	1	160	2	5	2	-1.2967	24.4286	36	1	Spontaneous	Live birth	2800	2.8	60.43	0	0	1	0	0	0	0	0									1	1	1	21.4286	57	22.2656	12	0	33.7265	30.6548	2.92905	18.5664	2.73872	2.72531	6.15244	119.621	3.26368
2.425	0	29	1	155	3	10	3	1.46435	21.8571	39.7143	1	Spontaneous	Live birth	3000	3	18.94	0	0	0	0	0	1	1	0									0	1	0	21.8571	59	24.5578	12.6	0	26.234	368.041	2.11104	15.389	1.06027	1.91872	3.12552	164.298	1.14926
2.426	0	18		150	2	8	2	-1.10024	20.2857	27.14	1	Spontaneous	Live birth	1020	1.02	71.98	1	0	1	0	0	0														20.2857	49	21.7778	12.3	0	16.2493	30.6548	1.7234	11.1436	2.034	3.93997	5.11705	59.09	0.406368
2.427	0	20	1	150	2	8	2	-1.2967	20.8571	40.2857	1	Spontaneous	Live birth	2500	2.5	1.159	0	1	0	0	0	0	0	0									0	1	0	20.8571	59	26.2222	11.5	0	10.7872	311.419	3.00571	27.2363	3.29025	3.42254	10.7772	52.1138	5.91063
2.428	1	22	1	150	1	4	3	0.276646	17.1429	36	2	Spontaneous	Live birth	2500	2.5	39.32	0	0	1	0	1	1	0	1	0	0	0						0	0	1	14.8571	47	20.8889	10.8	1	19.1523	186.292	5.26303	32.2191	16.5044	2.71096	6.53439	15.2346	8.43596
2.429	1	18		150	3	10	3	-0.0587062	16.7143	36.8571	1	Spontaneous	Live birth	3500	3.5	92.62	0	0	1	0	1	0	0	0									1	1	1	16.7143	53	23.5556	11.4	1	33.7265	466.046	5.1335	18.5664	13.6441	2.21423	4.92307	34.4101	6.4683
2.43	1	23	1	158	2	6	2	-1.2967	25.1429	38	1	Spontaneous	Live birth	3000	3	42.54	0	0	0	0	1	0											0	0	0
2.431	0	20	1	150	1	0	1	-1.60218	20.8571	39.2857	2	Spontaneous	Live birth	2900	2.9	23.75	0	0	0	0	1	0	0	1	1	0	0	0	0				0	0		20.8571	47	20.8889	12.1	1	12.8254	110.584	5.49061	9.00842	2.18893	0.370409	10.9091	161.96	5.49353
2.432	0	19	1	150	2	6	1	-1.40497	19.7143	37	2	Spontaneous	Live birth	3000	3	69.59	0	0	0	0	0	0	1	0	0	0	0						0	0	1	19.7143	45	20	11.3	0	5.07431	201.042	2.30634	6.67382	2.72674	1.06127	3.7583	27.8955	0.770395
2.433	1	16		150	1	0	1	-1.74586	17	37.86	1	Spontaneous	Live birth	2800	2.8	26.28	0	0	0	0	1	0	0	1	0		1									17	43	19.1111	10.1	1	26.234	180.312	2.75334	7.03512	4.02558	2.38025	4.0745	62.9038	4.92641
2.434	1	23	1	168	3	12	3	0.773327	21.5714	35.14	2	Spontaneous	Live birth	2300	2.29	38.15	1	0	1	0	0	0	0		0	0	0	0					1	0	0	21.5714	61	21.6128	12	0	17.7505	78.9322	1.50144	18.5664	2.56838	0.874813	20.7408	131.127	2.86611
2.435	0	17		150	2	7	1	-1.69233	20.5714	37	1	Cesarean section	Live birth	3000	3	60.25	0	0	0	0	1		1	1	0	0	0						0	1	0	20.5714	42	18.6667	8.1	1	4.85619	397.127	5.46396	11.0386	5.04892	0.243842	4.23935	39.3828
2.436	0	18		150	3	12	3	3.94464	19.2857	38.7143	2	Cesarean section	Live birth						0	0	0	0	0	0	0	0	0	1						0		19.2857	45	20	11.7	0	14.6216	306.152	1.6641	16.6247	2.40759	2.13134	5.34208	36.1417	4.59585
2.438	1	18		160	1	0	1	-1.49391	15.4286	39.43	1	Spontaneous	Live birth	2900	2.9	15.15	0	0	0	0	1	1	0	0	0	0	0	1								15.4286	42	16.4062	11.9	1	38.5426	215.532	1.59009	4.47944	1.24219	0.578544	2.64872	78.4888	4.96299
2.44	0	19	1	149	1	0	3	1.46332	17.4286	41.4286	2	Spontaneous	Live birth	2500	2.5	0.95	0	1	0	0	0	0	0		0								0	0	0	17.4286	44	19.8189	10.1	0	5.07431	271.353	1.91674	15.0358	3.29025	2.5784	6.56708	32.2428	1.35989
2.441	1	16		155	2	8	2	-1.32048	18	35.29	1	Spontaneous	Live birth	2520	2.52	48.69	0	0	1	0	1	0	0		0	0							0	0	0	18	56	23.3091	11.1	1	12.8254	107.188	2.47239	15.9186	4.68692	2.21911	3.27907	35.709	1.17951
2.442	1	16		155	2	6	3	1.02722	27.8571	36	2	Spontaneous	Live birth	2700	2.7	60.34	0	0	1	0	0	0	0										1	0	0
2.443	0	22	1	158	2	5	1	-1.4339	18.8571	38.5714	1	Spontaneous	Live birth	3200	3.2	52.85	0	0	0	0	1	0	0	0	0	0	0	0					0	0	0	18.8571	62.5	25.0361	12.4	1	149.403	180.312	9.3853	14.1526	3.78399	0.986224	10.4697	56.4279	13.2623
2.444	0	16		150	2	7	2	-0.9659	20.8571	37.8571	1	Cesarean section	Live birth	2600	2.6	12.62	0	0	0	0	0	0	0	0									0	0	0	20.8571	50	22.2222	12.4	0	8.35522	30.6548	1.39823	27.769	3.34034	3.25946	6.056	30.5062	2.65671
2.445	1	16		150	2	9	3	1.51685	17.4286	36.4286	2	Spontaneous	Live birth	2450	2.45	25.63	1	0	1	0	0	1	1		1	0	1	1					1	1	0	17.4286	50.1	22.2667	11.8	0	19.1523	30.6548	1.88693	19.6257	2.59493	2.74754	3.05638	30.9406	0.493381
2.446	0	17		155	2	8	3	3.51139	15.8571	39.2857	1	Spontaneous	Live birth	3000	3	23.61	0	0	0	0	0	0	0	0	1								0	0	0	15.8571	60.2	25.0572	12.6	0	92.8384	138.527	2.7381	18.2133	2.35341	2.07043	4.37986	21.3254	11.1323
2.447	0	18		150	2	8	3	1.7688	14.8571	38.7143	1	Spontaneous	Live birth	3000	3	31.17	0	0	0	0	1	1	0	0	0	0							0	0	0	14.8571	57.1	25.3778	11.7	1	10.7872	60.784	1.89525	3.82582	2.67371	1.76887	4.12836	42.4073	4.3562
2.448	1	21	1	160	2	6	3	1.66053	19.2857	38.1429	1	Spontaneous	Live birth	2700	2.7	15.45	0	0	0	0	0	0	0	0									0	1	0	19.2857	67	26.1719	11.5	0	221.304	1099.31	3.46538	8.19775	1.60963	0.867471	5.74895	15.7614	11.1865
2.449	0	19	1	150	2	7	3	0.537565	26	37.71	2	Spontaneous	Live birth						0	0	0	0
2.45	1	22		150	1	0	2	-1.35023	24.2857	38.86	1	Spontaneous	Live birth						0	0	0	0	1
2.451	0	17		162	2	6	2	-0.188865	15.5714	40.57	2	Cesarean section	Live birth	2700	2.7	4.889	0	1	0	0	0	0	0	0	0											15.5714	56.6	21.5668	11.9	0	4.602	273.004	0.818849	2.5249	1.77531	1.61033	5.58596	7.52652	1.7282
2.452	1	21	1	158	2	7	1	-1.54865	18.5714	38.4286	1	Spontaneous	Live birth	2800	2.8	18.8	0	0	0	0	0	0	0										0	1	0	18.5714	53	21.2306	11.8	0	11.0776	96.4766	1.90122	9.6715	2.73575	2.7502	2.51128	42.7406	0.755296
2.453	1	21	1	165	2	5	3	0.950569	19.4286	38.5714	2	Spontaneous	Live birth	3000	3	43.27	0	0	0	0	0	0	0	0	0	0							0	1	0	19.4286	62	22.7732	13.2	0	9.57119	30.6548	1.97005	21.3059	2.69801	0.928092	28.1975	85.9869	0.390625
2.454	1	16		148	1	0	1	-1.74586	24.7143	36	1	Spontaneous	Live birth	2400	2.4	23.17	1	0	1	0	1	0		0									0	1	1
2.455	0	18		155	2	8	2	-0.188865	20.7143	37.4286	2	Spontaneous	Live birth	2800	2.8	41.89	0	0	0	0	0	0	0										0	0	0	20.7143	56	23.3091	9.4	0	21.6977	1580.07	4.38182	42.5425	2.9728	3.01327	2.47481	42.8383	9.15726
2.456	0	21		160	3	12	3	12.3238	20.2857	39.14	2	Spontaneous	Live birth	2600	2.6	7.04	0	1	0	0	1	1	1	1									1	1	1	20.2857	50.9	19.8828	10.1	1	4.85619	240.002	2.77723	22.0072	3.59187	2.01296	5.52806	17.5296
2.457	1	20	1	150	2	7	3	0.655178	15.7143	39.43	1	Spontaneous	Live birth	3000	3	21.96	0	0	0	0	0	0	0	0	0	0	1	0	0				0	0	0	15.7143	45	20	12	0	6.6274	235.631	1.60657	15.0051	1.62693	2.0062	7.50137	31.4846	1.17278
2.458	0	23	1	150	3	12	3	5.073	17.1429	37.7143	1	Spontaneous	Live birth	2700	2.7	20.44	0	0	0	0	0	0	0	0	0								0	0	0	17.1429	47.8	21.2444	11.7	0	52.568	483.093	2.17174	21.1297	2.40448	0.981065	12.4807	34.1999	3.83319
2.459	1	20	1	155	1	0	3	0.211808	19	38.4286	2	Spontaneous	Live birth	2500	2.5	7.07	0	1	0	0	0	0	0	0	0								1	0	0	19	54.7	22.768	12.9	0	12.8412	82.8954	1.3546	5.98661	3.61503	1.40156	12.099	27.9927	1.29804
2.46	0	17		155	2	8	1	-1.54865	17.7143	39.5714	2	Spontaneous	Live birth	2500	2.5	3.05	0	1	0	0	0	0	0	0	0								1	1	0	17.7143	47.7	19.8543	12.5	0	6.6274	103.101	1.96862	4.4223	1.62693	1.69261	8.02596	247.006	2.34593
2.461	0	19		158	1	0	1	-1.62596	19.1429	40.1429	2	Spontaneous	Live birth	3500	3.5	70.84	0	0	0	0	1	1	0	0									0	0	1	19.1429
2.463	0	20	1	155	2	5	2	-1.2967	18	42	2	Spontaneous	Live birth	3100	3.1	17.01	0	0	0	0	1	1	1	0											0	18	53	22.0604	12.7	1	17.2778	30.6548	2.66485	4.59561	2.59434	0.948439	7.76841	66.9695	5.79405
2.464	0	21	1	150	2	8	2	-0.188865	24.4286	40	2	Spontaneous	Live birth	2300	2.29	0.66	1	1	0	0	0	0	0	0										0	0
2.465	1	20		150	3	12	2	-1.0175	17.2857				Live birth							0	0	0	0	0	0											17.2857	52	23.1111	12.3	0	121.602	462.248	2.19893	2.35329	2.16486	1.53285	13.9813	45.4625	2.01192
2.466	1	22	1	160	3	12	3	3.05482	23.1429	39.29	1	Spontaneous	Live birth	3500	3.5	70.06	0	0	0	0	0	0	0	0									0	0	0	23.1429	67	26.1719	13.1	0	11.0776	30.6548	0.92255	13.041	1.97112	1.46248	14.1243	34.9757	0.83601
2.467	1	20		155	3	12	3	3.50323	18.8571	39.1429	1	Spontaneous	Live birth	3500	3.5	71.79	0	0	0	0		0	0		0	0	0	0					0	0	0	18.8571
2.468	0	18		155	2	6	1	-1.71611	21.4286	35.8571	1	Spontaneous	Live birth	2600	2.6	44.09	0	0	1	0	0	0	0										0	0	0	21.4286	50	20.8117	13.9	0	6.6274	86.3361	1.86086	16.6187	1.42678	5.0282	7.61992	85.5561	0.587923
2.469	0	20	1	150	1	0	3	1.17596	21.1429	37.8571	2	Spontaneous	Live birth	3000	3	55.04	0	0	0	0	0	0	0										0	0	0	21.1429	58	25.7778	10.8	0	6.6274	159.149	2.25338	5.46408	1.06878	1.4203	6.38438	25.6631	2.13574
2.47	0	20	1	155	2	8	3	8.81489	16.7143	39.4286	1	Spontaneous	Live birth	3000	3	21.96	0	0	0	0	0	0	0	0									0	0	0	16.7143	49.2	20.4787	12.6	0	32.4336	4158.43	2.70629	24.9487	2.01974	2.03457	6.40431	70.1188	5.37563
2.471	0	20	1	157	2	9	3	-0.120246	18.7143	37.5714	2	Spontaneous	Live birth	3000	3	59.93	0	0	0	0	1	1	0	0									0	0	0	18.7143	62.3	25.2749	11.5	1	17.2778	191.151	2.47216	28.9758	1.87349	2.08425	12.7738	19.0434	2.6476
2.472	1	17		150	2	9	3	3.51139	20.7143	38.8571	1	Spontaneous	Live birth	2900	2.9	21	0	0	0	0	0	0	0	0									0	0	0	20.7143	50	22.2222	12.4	0	26.215	134.917	1.79372	15.4527	2.40448	2.13633	8.46476	93.9286	1.38713
2.473	1	25	1	155	1	0	3	4.51699	17	38.2857	2	Spontaneous	Live birth	2900	2.9	37.47	0	0	0	0	0	0		0										0	0	17	55	22.8928	12.4	0	20.9713	30.6548	1.92816	20.5863	2.06823	1.43436	10.4503	45.0735	0.894505
2.474	1	22	1	150	2	8	3	0.0548069	17.5714	38.2857	2	Spontaneous	Live birth	2500	2.5	7.89	0	1	0	0	0	0	0	0									0	0	0	17.5714	60	26.6667	11.1	0	26.215	326.981	3.70214	21.4923	3.24796	2.6117	6.08089	34.1999	4.19864
2.475	1	21	1	150	2	7	1	-1.44038	20.2857	39	2	Spontaneous	Live birth	3200	3.2	57.27	0	0	0	0	0	0		0	0	0										20.2857	49	21.7778	12.2	0	12.8412	224.706	1.67326	10.0247	2.06823	3.60407	9.4035	74.8535	1.55864
2.477	1	21	1	150	2	8	1	-1.44038	22.7143	34.8571	2	Spontaneous	Live birth	2800	2.8	87.7	0	0	1	0	0	1	1		0								1	1	0	22.7143	50	22.2222	10.3	0	15.9055	42.1754	2.33524	7.385	1.87349	2.37834	8.38047	42.7406	1.05053
2.478	0	18		150					21.2857	40.4286	2	Spontaneous	Live birth	2900	2.9	13.78	0	0	0	0	1	0	0	0	1								1	1	0	21.2857	52	23.1111	10.6	1	39.2932	424.647	6.86193	16.4391	3.56937	4.11889	4.74745	131.931	4.54347
2.479	1	19	1	150	2	7	2	-1.15302	18.8571	40.4286	2	Spontaneous	Live birth	2800	2.8	8.75	0	1	0	0	1	1	0	0	1								1	0	0	18.8571	50	22.2222	7.5	1	84.0494	109.628	5.75907	16.0802	0.964257	1.52816	1.3305	47.7979	5.68043
2.48	0	20	1	165	2	9	3	1.41004	21.2857	41.8571	1	Spontaneous	Live birth	3200	3.2	14.65	0	0	0	0	1	1	0	0	1	0	0						0	1	0	21.2857	65	23.8751	11.7	1	17.2778	112.858	3.36235	11.2637	2.73575	1.336	8.90396	52.0855	4.45792
2.481	1	20	1	150	2	7	2	-0.822221	19.5714	39.8571	2	Spontaneous	Live birth	3400	3.4	65.27	0	0	0	0	1	0	0	0	0									0		19.5714	46	20.4444	12	1	19.7991	227.448	4.24649	12.8629	1.47709	1.20974	0.751537	60.2961	5.55114
2.482	0	18		150	2	8	1	-1.40497	16.2857	38.2857	2	Spontaneous	Live birth	2200	2.2	1.45	1	1	0	0	0	0	0	0	0	0							1	0	0	16.2857
2.483	1	21	1	155	2	5	1	-1.5466	24.5714	40	2	Spontaneous	Live birth	2900	2.9	16.88	0	0	0	0	1	0		0	0								0	0	0
2.484	0	20	1	155	2	8	2	-0.956558	18.2857	39.4286	1	Spontaneous	Live birth	2900	2.9	15.15	0	0	0	0	1	1	0	1		0	0						0	0	0	18.2857	45.2	18.8137	11.1	1	12.8412	793.159	2.04293	10.9093	3.47787	3.55327	10.1949	26.0515	1.65096
2.485	0	20		150	3	12	3	5.24536	20.4286	37.8571	1	Spontaneous	Live birth	3500	3.5	85.38	0	0	0	0	0	0	0	1									0	0	0	20.4286	62.5	27.7778	10.1	0	18.5712	147.148	1.79372	10.3783	1.92237	1.13967	2.09616	63.826	1.70267
2.486	0	17		150	2	9	2	-1.10024	16	39.2857	2	Spontaneous	Live birth	3000	3	32.9	0	0	0	0	1	0	0		0	0							0	0	0	16	63	28	11.2	1	35.6063	259.8	3.3201	13.9326	6.52371	1.21441	23.6518	24.1087	2.71082
2.487	1	21		150	3	12	2	-1.0175	19.5714	38.2857	2	Spontaneous	Live birth	2500	2.5	7.89	0	1	0	0	1	0	0	1									0	1	0	19.5714	49.3	21.9111	7.1	1	261.695	431.958	17.2248	17.6848	5.38808	4.0605	2.70557	22.1934
2.488	1	20	1	155	2	8	1	-1.4339	19.2857	38	2	Spontaneous	Live birth	2600	2.6	15.4	0	0	0	0	0	0	0	0									0	0	0	19.2857	49.1	20.437	12.6	0	26.215	1269.1	3.23575	4.07607	2.4996	2.03694	2.50303	25.6631	2.16732
2.489	1	20	1	155	2	6	1	-1.69233	21.8571	39.7143	1	Spontaneous	Live birth	2800	2.8	8.289	0	1	0	0	0	0	1	1									0	0	0	21.8571	57	23.7253	12.4	0	12.8412	270.375	1.94164	6.24827	2.213	1.77264	4.78768	75.644	5.5012
2.491	0	21	1	160	2	8	3	1.92986	17.2857	39.1429	1	Spontaneous	Live birth	3200	3.2	43.98	0	0	0	0	1	0	1	1									1	1	0	16.8571	49.9	19.4922	11.3	1	11.0776	472.697	1.17045	13.3974	2.54701	0.594479	5.91326	6.7043	3.52868
2.492	0	18		160	3	10	3	0.132994	16.5714	38	1	Spontaneous	Live birth	2700	2.7	16.98	0	0	0	0	1	1	0	0	0	0							0	0	0	16.5714	63	24.6094	11.2	1	44.325	105.477	4.55109	26.1422	1.96186	2.45382	5.75669	33.5351
2.493	1	19		160	3	12	3	5.16261	18.4286	41.4286	1	Spontaneous	Live birth	3600	3.6	53.74	0	0	0	0	0	0	0	0	1	1							1	1	0	18.4286	71	27.7344	10	0	97.8997	164.567	2.9194	40.3355	1.75723	1.07324	5.03528	27.4499
2.496	0	18		150	2	8	3	1.7688	16	40	2	Spontaneous	Live birth	2900	2.9	16.88	0	0	0	0	1	1	0	1									0	0	0	16	46	20.4444	11.3	1	7.77039	350.257	4.68301	19.7282	2.66173	3.10737	8.02215	22.0614	5.33166
2.497	1	18		155	2	9	3	0.0341531	19.7143	37.86	1	Spontaneous	Live birth	2958	2.96	40.86	0	0	0	0	1	0	1	1									1	1	0	19.7143	52	21.6441	10.1	1	290.111	747.82	12.1498	26.9331	3.01232	2.47932	3.48272	16.1462	16.2902
2.498	1	23	1	150	2	7	2	-1.1768	19	38	2	Spontaneous	Live birth	2500	2.5	9.8	0	1	0	0	1	0	0	0									0	0	1	19	52	23.1111	12.6	1	11.0313	43.648	2.22509	7.63521	0.813506	2.82377	3.40384	45.2237	3.00526
2.499	0	19		150	2	6	1	-1.54865	19.4286	39.8571	2	Spontaneous	Live birth	2700	2.7	7.38	0	1	0	0	1	1	1	0									1	0	0	19.4286	50	22.2222	9.6	1	31.6031	664.981	7.29138	16.4391	3.24796	1.39687	4.22889	21.3844	8.47395
2.5	1	17		160	2	8	2	-1.14837	22.2857	36.71	2	Spontaneous	Live birth	2600	2.6	34.77	0	0	1	0	1	1	0	0									0	0	1	22.2857	58	22.6562	11.4	1	20.3223	1175.81	4.17301	16.6876	2.60402	3.67069	9.02228	104.768
2.501	1	25	1	155	3	12	3	0.444705	28.4286	36	1	Spontaneous	Live birth	2750	2.75	55.74	0	0	1	0	0	1	0										0	0	0
2.502	0	17		150	2	7	2	-0.426591	14.8571	39	2	Spontaneous	Live birth	2400	2.4	2.62	1	1	0	0	1	0	0	1	0	0										14.8571	39	17.3333	8.8	1	42.4621	428.472	12.2055	31.5621	5.47013	3.0165	1.97902	4.84742	104.922
2.503	0	22	1	150	2	6	3	3.22403	18.5714	37	1	Spontaneous	Live birth	2900	2.9	50.68	0	0	0	0	1	1	1	1									1	1	1	18.5714	52	23.1111	9.3	1	9.49419	293.374	9.09942	34.9703	2.40852	2.11424	2.1916	8.10506	104.922
2.505	1	18		155	2	8	1	-1.54865	18.7143	35.2857	1	Spontaneous	Live birth	2700	2.7	65.53	0	0	1	0	1	0	0	0	1								1	1	0	18.7143	52	21.6441	12.8	1	8.76485	223.132	1.51977	8.16838	2.60455	6.81384	5.93834	32.3695
2.506	1	16		150	1	0	1	-1.74586	20.4286	36.1429	1	Spontaneous	Live birth	2300	2.29	14.38	1	0	1	0	0	0	0	0									0	0	0	20.4286	60	26.6667	8.19	0	10.7693	522.625	1.64384	7.15969	3.23293	8.58905	8.69476	52.5676
2.507	0	18		150	3	10	2	-1.0175	23.4286	37.1429	2	Spontaneous	Live birth	2700	2.7	36.79	0	0	0	0	1	0	0	0	1								0	1	0	23.4286	57	25.3333	12.1	1	21.2533	245.8	1.37962	14.8934	1.57818	2.32056	16.5665	259.422	13.007
2.508	1	18		150	2	7	2	-0.188865	22.4286	35.5714	1	Spontaneous	Live birth	2400	2.4	31.02	1	0	1	0	1	0	1										0	0	1	22.4286	48	21.3333	9.6	1	36.7977	30.6548	5.68936	25.5176	5.18778	6.32492	5.06842	306.328	4.53116
2.509	0	22	1	160	3	12	3	1.05433	16.1429	36.57	1	Spontaneous	Live birth	2500	2.5	21.74	0	0	1	0	1	1	1	1	0								0	0	0	16.1429	52.2	20.3906	8.19	1	38.1041	333.2	3.2799	30.0442	1.7892	1.52346	1.46523	11.411	0.925895
2.51	1	16		158	2	8	3	0.349943	17.2857	39.8571	2	Spontaneous	Live birth	3100	3.1	35.49	0	0	0	0	0		0	0	1	1	1	1					0	1	0	17.2857	62	24.8358	12.2	0	17.2573	69.6604	2.19554	15.0605	3.26026	6.64937	10.4319	22.5332	3.0735
2.511	1	21	1	150	2	8	3	2.24328	16.1429	38.2857	2	Spontaneous	Live birth	2900	2.9	37.47	0	0	0	0	0		0	0	0	0							1	1	0	16.1429	55.2	24.5333	12.3	0	45.3123	64.3899	1.68013	8.63532	1.71896	3.04223	4.63333	49.1663	1.54004
2.512	1	17		155	2	7	1	-1.40497	19.8571	35.7143	2	Spontaneous	Live birth	2700	2.7	66.3	0	0	1	0	1	0	0		0	0	0						0	0	0	19.8571	51.9	21.6025	8.9	1	39.844	199.132	13.7644	11.7559	3.51289	10.4054	1.60159	90.8301	10.8998
2.513	0	18		155	2	7	2	-1.11761	21.5714	35.7143	1	Spontaneous	Live birth	2500	2.5	37.39	0	0	1	0	1	1	1										0	1	0	21.5714	48	19.9792	10	1	26.8057	75.0601	3.48059	8.29173	3.85092	3.25886	6.94066	214.252	0.390625
2.514	0	18		152	2	8	3	1.51685	22.2857	39.2857	2	Spontaneous	Live birth	2230	2.23	0.73	1	1	0	0	0	0		1	1	1							0	0	1	22.2857	51.5	22.2905	10.4	0	30.4861	30.6548	1.41951	33.8918	0.217558	3.95314	8.75049	138.337	0.390625
2.515	0	18		160	1	4	3	3.45667	21.7143	36.7143	2	Spontaneous	Live birth	2400	2.4	17.07	1	0	1	0	0	0	0										0	0	1	21.7143	61	23.8281	12.3	0	4.602	381.777	2.07802	17.3143	3.31846	5.8038	13.7222	61.5143	1.25378
2.516	0	20	1	150	1	4	1	-1.62596	21.1429	37.4286	1	Spontaneous	Live birth	3000	3	52.59	0	0	0	0	0	1	1	1									0	0	0	21.1429	60.3	26.8	12.1	0	22.3044	231.024	3.66609	24.5933	2.02633	1.91966	7.67869	26.8331	24.6302
2.517	1	21	1	158	2	6	2	-0.848287	20.4286	38.8571	1	Spontaneous	Live birth	2800	2.8	14.41	0	0	0	0	0	0	0	0	0	0							1	0	0	20.4286	51.7	20.7098	13.5	0	8.29702	396.881	2.59065	6.41556	1.19516	1.61296	4.90819	78.8382	3.40433
2.518	1	17		155	2	7	1	-1.54865	18.8571	40.4286	2	Spontaneous	Live birth	3300	3.3	48.95	0	0	0	0	1	1	0	0	0								0	0	0	18.8571	54.4	22.6431	8.6	1	24.1979	216.053	5.3237	25.6308	2.76282	1.42282	7.83197	16.6621
2.519	1	24	1	150	2	7	2	-0.848287	20.8571	37.2857	2	Spontaneous	Live birth	2500	2.5	16.76	0	0	0	0	0	0	1	0	1	0							0	0	0	20.8571	70.5	31.3333	12.8	0	43.544	203.441	2.10164	19.547	2.62958	1.02528	31.601	75.1048	2.70635
2.52	0	23	1	156	2	9	3	1.92986	17	36.8571	1	Spontaneous	Live birth	3500	3.5	92.62	0	0	1	0	1	0	0	0	1	0	1						0	0	0	17	48.5	19.9293	12	1	94.4158	72.4229	2.84432	24.7746	6.1563	6.21911	1.32523	42.6831	5.85866
2.521	1	18		160	1	0	1	-1.74586	19.7143	38.1429	2	Spontaneous	Live birth	3200	3.2	69.45	0	0	0	0		0	0	0									0	0	1	19.7143	64	25	12.2		72.424	163.931	5.76665	49.1663	5.50678	6.26158	23.2764	106.485	1.77368
2.522	0	24	1	165	2	9	3	0.0341531	18.2857	39.8571	1	Spontaneous	Live birth	3400	3.4	53.51	0	0	0	0	0	0	1	0	0								0	0	0	18.2857	61.8	22.6997	12.6	0	4.602	424.899	1.04306	10.7105	1.24833	0.924346	2.4598	48.6775	1.38405
2.523	1	21	1	155	1	0	1	-1.60218	18	39.7143	1	Spontaneous	Live birth	3300	3.3	45.59	0	0	0	0	1	0	0	0									0	0	0	18	49.8	20.7284	10.5	1	148.315	6651.1	3.45592	42.6222	2.57981	2.39049	10.416	36.9149	2.42183
2.524	0	16		155	2	7	2	-1.2967	19.5714	36.8571	2	Spontaneous	Live birth	2400	2.4	15.25	1	0	1	0	1		0										0	0	0	19.5714	57.8	24.0583	12.1	1	24.1769	100.535	2.41074	10.3631	3.22088	1.29171	15.9304	41.0743	3.50766
2.525	0	20		148	2	6	1	-1.44038	21.1429	38.1429	1	Spontaneous	Live birth	2800	2.8	22.3	0	0	0	0	1	0	0	0									0	0	0	21.1429	52.5	23.9682	11	1	8.29702	201.289	7.09287	50.0111	4.94472	2.30367	13.3177	63.345	7.04923
2.526	1	20	1	155	2	8	3	6.29067	16	36.2857	1	Spontaneous	Live birth	2700	2.7	45.02	0	0	1	0	0	0	0		0	1							0	0	0	16	48.9	20.3538	11.2	0	13.1954	212.004	1.65696	12.6307	2.32966	2.84257	3.54203	46.2396	7.98282
2.527	1	19		155	3	12	3	2.19169	16.7143	39.8571	2	Cesarean section	Live birth	3500	3.5	73.67	0	0	0	0	1	0	0	0									0	0	0	16.7143	55.3	23.0177	8.5	1	72.424	296.353	4.75693	15.4498	3.94701	1.93585	6.91025	12.8109	4.97998
2.528	0	19	1	155	3	12	2	-0.730138	20.5714	36.86	2	Spontaneous	Live birth	2920	2.92	64.83	0	0	1	0	1	1	0										0	0	0	20.5714	54.1	22.5182	11.9	1	24.1769	82.8638	1.80806	7.94886	1.82191	2.54814	3.07238	27.1445	8.55407
2.529	1	20		160	3	12	3	2.61575	20.7143	37	2	Spontaneous	Live birth	3500	3.5	95.29	0	0	0	0	0	0			0								0	1	0	20.7143	55	21.4844	12.1	0	22.3044	181.703	2.11346	17.5815	2.07715	4.60369	3.05044	45.5912	5.08327
2.53	0	18		150	2	8	1	-1.44038	23.4286	34	2	Spontaneous	Live birth	2900	2.9	97.11	0	0	1	0	1	1	1										1	0	1	23.4286	55.5	24.6667	10.6	1	30.0476	300.335	3.28366	12.9815	4.42455	4.45885	4.11199	181.094	6.91968
2.531	0	16		150	2	8	1	-1.44038	16.2857	40	1	Spontaneous	Live birth	3200	3.2	32.01	0	0	0	0	1	1	0	0									1	0	0	16.2857	51.6	22.9333	9.3	1	24.1769	30.6548	9.06835	20.6234	8.45442	2.70884	3.97322	11.6242	4.67001
2.532	1	19		150	2	7	3	1.95592	20.2857	36.2857	2	Spontaneous	Live birth	2700	2.7	54.27	0	0	1	0	1	1	1										0	0	1	20.2857	57	25.3333	7.6	1	108.976	667.155	18.4077	37.4226	8.56665	4.08109	11.918	27.4562	58.6288
2.534	1	17		150	2	6	2	-1.29465	22.4286	39.7143	1	Cesarean section	Live birth	3400	3.4	55.46	0	0	0	0	1	1	0	1									0	0	0	22.4286	50.3	22.3556	9.3	1	107.07	245.602	5.21499	33.7305	3.94701	1.78497	2.102	24.0418	6.60897
2.535	0	21		152	3	10	2	-0.507119	18.5714	38.7143	2	Spontaneous	Live birth	3000	3	41.05	0	0	0	0	1		0	1									0	1	1	18.5714	51.2	22.1607	10.4	1	19.2608	601.991	23.5363	51.5145	5.78592	2.96559	6.44785	18.5253	97.0961
2.536	1	18		150	2	8	2	-1.12459	21.7143	37.8571	2	Spontaneous	Live birth	3000	3	55.04	0	0	0	0	1	1	0	0									0	0	1	21.7143	58.9	26.1778	9.69	1	20.3116	170.639	7.36215	39.6468	7.57439	5.42096	13.8429	152.318	5.31587
2.537	0	16		165	2	8	3	0.926217	22.8571	40.2857	1	Spontaneous	Live birth	3700	3.7	74.79	0	0	0	0	1	1	1	1	1								1	1	0	22.8571	61	22.4059	12.9	1	10.1193	105.466	1.98376	20.4438	1.82191	3.13265	11.0076	81.5643	0.390625
2.54	1	19		155	3	12	2	-0.173454	24.5714	35.86	1	Spontaneous	Live birth	2500	2.5	34.44	0	0	1	0	0	1	1		1								1		1	22.8571	56.7	23.6004	7.2	0	30.8194	124.755	17.6468	43.5542	2.67927	3.85959	1.49125	109.647	13.4152
2.541	1	21	1	155	2	6	3	0.0630852	19.4286	38.4286	1	Spontaneous	Live birth	3100	3.1	45.28	0	0	0	0	1	0	0	1									1	0	0	19.4286	57.3	23.8502	10.5	1	17.0238	226.825	1.99552	10.8844	2.72887	4.67062	3.38215	32.3177	11.694
2.542	1	19		155	2	6	1	-1.54865	18.2857	34	2	Spontaneous	Live birth	2600	2.6	88.73	0	0	1	0	1	1	1										1	1	0	18.2857	64.5	26.847	7.9	1	18.3705	164.567	10.7599	44.9681	1.83933	5.4134	8.39847	21.735
2.543	0	18	1	155	2	5	2	-1.32563	22.8571	37.1429	1	Spontaneous	Live birth	2500	2.5	14.33	0	0	0	0	0	0	0		0								1	0	0	22.8571	57.5	23.9334	11	0	14.5517	82.8638	2.29143	17.4033	3.51289	1.04124	14.8833	55.0634	1.51709
2.544	0	20	1	155	2	5	2	-1.2967	23.2857	35.8571	2	Spontaneous	Live birth	2500	2.5	42.55	0	0	1	0	0	0	0										0	0	0	23.2857	55.3	23.0177	9	0	14.5517	306.288	5.44534	38.1633	0.705593	1.77959	3.51136	11.3285	2.26993
2.545	1	23	1	155	2	8	3	0.403227	19.8571	37.8571	1	Spontaneous	Live birth	2500	2.5	8.18	0	1	0	0		0	0	0	0	0	0						0	0	0	19.8571	58.4	24.308	10.8		13.1954	236.251	1.57608	2.91849	2.17846	0.733547	8.28249	43.9737	7.19807
2.546	1	19	1	157	2	7	1	-1.69233	24.2857	38	1	Spontaneous	Live birth	3200	3.2	61.91	0	0	0	0	1	1	1										0	0	0
2.547	1	20		150	3	12	3	2.19169	20.5714	36.4286	1	Spontaneous	Live birth	3016	3.02	71.36	0	0	1	0	0	0	0	0	0	0							0	0	0	20.5714	50.7	22.5333	9.19	0	15.533	2921.27	2.4259	20.2631	1.38433	5.16355	2.2956	196.37	14.5717
2.548	0	17		155	2	8	3	2.10895	16.1429	38.2857	1	Spontaneous	Live birth	3000	3	37.78	0	0	0	0	0	0	0	0									0	0	0	16.1429	59	24.5578	12.3	0	12.5203	104.326	3.05802	20.2624	0.695484	1.21695	6.19497	25.9021	1.10284
2.549	0	18		155	1	0	2	-0.949952	20.7143	39	1	Spontaneous	Live birth	2900	2.9	19.38	0	0	0	0	1	0	0	0									0	0	0	20.7143	63.5	26.4308	9.5	1	33.5592	30.6548	3.42897	18.795	33.2102	1.88543	5.81523	52.6313	7.05267
2.55	1	23	1	155	2	5	2	-0.356326	21.4286	35.2857	2	Spontaneous	Live birth	2350	2.35	40	1	0	1	0	1	0	0										0	0	1	21.4286	57.4	23.8918	10.4	1	18.0364	562.36	1.75449	20.3497	2.26346	1.35244	5.39581	179.106	3.9191
2.551	1	28	1	155	2	9	3	0.401234	20.5714	36.5714	2	Spontaneous	Live birth	3300	3.3	92.25	0	0	1	0	1	0	0	1									0	0	0	20.5714	76.8	31.9667	11.7	1	4.602	30.6548	1.65881	8.45217	1.77153	1.46596	5.79641	14.4549	3.10371
2.552	0	27	1	150	3	12	3	6.72279	22.4286	38.4286	2	Spontaneous	Live birth	3500	3.5	86.66	0	0	0	0	0	0	0	0	0	0							0	0	0	22.4286	53	23.5556	11.3	0	26.6964	1082.78	2.31228	23.1255	1.05979	2.71691	4.4977	315.176	3.27485
2.553	1	19		150	2	8	1	-1.69233	20.8571	37.5714	1	Spontaneous	Live birth	2500	2.5	10.27	0	0	0	0	0	0	1	1									1	0	0	20.8571	43.8	19.4667	11.5	0	9.49419	58.3963	1.62751	29.6876	3.94513	3.90145	2.48519	54.9606	8.98879
2.555	0	17		150	2	6	1	-1.44038	15.1429	41.71	1	Cesarean section	Live birth	2400	2.4	0.23	1	1	0	0	1	1	1	0											1	15.1429	48	21.3333	9.9	1	5.74222	150.681	6.71882	20.7745	7.77412	1.39329	2.25041	5.14158	57.9441
2.556	1	19		150	2	8	1	-1.54865	19	38.7143	2	Spontaneous	Live birth	3060	3.06	47.28	0	0	0	0	0	0	0	0	0	0	0						0	0	0	19	56.4	25.0667	12.9	0	9.49419	91.178	0.695957	13.7771	2.10113	2.45679	13.3151	43.5633	2.45928
2.557	0	16		150	1	4	1	-1.60218	16	41.43	1	Spontaneous	Live birth						0	0	1	0	0		1	1										16	46.5	20.6667	10	1	31.2283	124.143	9.51416	28.5306	5.42317	6.20423	8.46525	21.5903	15.9919
2.559	0	23	1	150	3	12	3	14.0005	21.2857	37.1429	1	Spontaneous	Live birth	2900	2.9	48	0	0	0	0	0	0	0	0	0								0	0	0	21.2857
2.56	0	19		155	3	11	3	2.58732	21.7143	37	2	Spontaneous	Live birth	2560	2.56	25.7	0	0	0	0	0	0	0	0	0								0	0	1	21.7143	60.9	25.3486	13	0	47.6663	77.8686	3.11031	21.4736	2.40852	8.72643	16.1409	51.2465	0.812321
2.561	1	22		150	3	12	3	9.75408	19.2857	35.8571	1	Spontaneous	Live birth	2820	2.82	64.97	0	0	1	0	0	0	0		0								0	0	0	19.2857	55.6	24.7111	13.4	0	7.77039	52.5995	1.91316	26.4018	3.21083	4.80765	15.5162	36.979	4.26659
2.562	0	20		160	3	11	3	2.19314	16.4286	38.5714	2	Spontaneous	Live birth	3200	3.2	63.38	0	0	0	0	1	0	0	0	0	0	0						0	0	0	16.4286	52.2	20.3906	8.4	1	31.9591	1891.65	13.2135	11.6526	3.06206	7.79229	5.92895	29.2069	103.786
2.563	1	17		160	3	12	3	0.43727	18.7143	37.5714	1	Spontaneous	Live birth	2700	2.7	22.36	0	0	0	0	0	0	0	0									0	0	0	18.7143	56.3	21.9922	12.7	0	50.401	945.71	4.3473	4.05014	2.56075	2.59206	7.21188	35.3478	29.7855
2.564	1	22	1	155	2	7	2	-1.2967	19	37.2857	1	Spontaneous	Live birth	3600	3.6	93.16	0	0	0	0	0	0	0	1									0	0	0	19	51.9	21.6025	10.7	0	17.2573	30.6548	1.20186	12.84	1.14738	6.0543	5.22459	40.2595	1.08969
2.565	0	17		160	2	8	2	-1.2967	19.5714	37.5714	1	Spontaneous	Live birth	3500	3.5	87.77	0	0	0	0	1	0	0	0	0								0	0	0	19.5714	59.3	23.1641	9.6	1	34.7786	664.449	6.17325	24.9879	2.76234	2.46806	3.50628	12.0171	0.563991
2.566	0	20		150	3	10	3	0.250607	21.5714	40.14	2	Spontaneous	Live birth	2720	2.72	6.91	0	1	0	0	0	0	0	0									0	0	0	21.5714	49.5	22	10.3	0	9.49419	77.8686	1.87219	16.4362	2.76234	0.550283	4.66198	91.554	0.866763
2.567	0	20	1	155	2	7	1	-1.44038	21.8571	41.5714	1	Spontaneous	Live birth	3774	3.77	68.34	0	0	0	0	0	0	0	0									0	0	0	21.8571	54.9	22.8512	10	0	45.4019	30.6548	4.64561	53.5707	3.30962	2.92007	1.38073	28.566	9.77343
2.569	0	20	1	160	1	4	2	-1.20655	17.2857	39.8571	1	Spontaneous	Live birth	4200	4.2	96.93	0	0	0	0	1	0	0	0									0	0	0	17.2857	61.8	24.1406	10.5	1	16.1437	203.416	4.83287	40.3909	1.63125	3.22682	8.84102	27.6067	11.9453
2.57	1	22	1	150	3	10	3	-0.0013436	20	39.29	1	Spontaneous	Live birth	3200	3.2	41.85	0	0	0	0	0	0	0	0												20	50.5	22.4444	11.7	0	16.1437	77.8686	1.93074	11.8219	3.35891	1.71788	11.0815	30.1703	4.5579
2.571	0	20	1	155	2	8	2	-1.32048	23.4286	40.8571	2	Spontaneous	Live birth	3500	3.5	63.81	0	0	0	0	0	0	0	0									0	0	0	23.4286	58.4	24.308	10.3	0	28.9646	150.681	1.86049	28.3529	3.11173	4.28702	12.7462	86.9202	6.13159
2.572	0	18		150	2	8	1	-1.4339	21.8571	33.57	2	Spontaneous	Live birth	2000	2	48.85	1	0	1	0	0	0	0										0	0	0	21.8571	42	18.6667	12	0	30.4861	272.529	2.21327	15.2321	2.20406	2.66545	4.39474	163.222	1.53071
2.573	1	21		160	3	12	3	5.71919	20	36.5714	1	Spontaneous	Live birth	2900	2.9	58.77	0	0	1	0	0	0	0	1									0	0	0	20	76.4	29.8438	12.4	0	9.49419	218.896	1.54642	21.6486	1.63125	2.67109	9.35663	66.2472	3.87202
2.575	1	17		160	2	7	2	-0.822221	17.2857	40	2	Spontaneous	Live birth	3000	3	24.57	0	0	0	0	1	0	0	0									0	0	0	17.2857	56	21.875	11.3	1	20.3471	453.261	3.08614	4.85417	2.04947	3.40349	3.70864	10.2034	1.72864
2.576	1	26		155	3	12	3	2.91812	19.2857	39	2	Spontaneous	Live birth	2640	2.64	9.43	0	1	0	0	1	0		0												19.2857	83	34.5473	13.4	1	46.5432	30.6548	3.48667	29.0643	1.94578	1.95762	36.8452	27.9262	9.23358
2.578	0	18		150	1	4	2	-0.901818	18.8571	38.1429	2	Spontaneous	Live birth	3468	3.47	87.36	0	0	0	0	0	0	0	0									0	0	0	18.8571	54	24	10.8	0	7.77039	389.759	2.15421	21.8237	1.73671	3.27237	10.0999	36.8156	2.43833
2.579	1	29	1	165	3	11	3	4.04254	17.1429	40.71	1	Spontaneous	Live birth	3600	3.6	61.82	0	0	0	0															0	17.1429	59	21.6713	10.1		27.3883	3628.75	10.6499	53.2017	5.09333	9.89741	4.73452	25.378	15.3098
2.58	0	27	1	160	3	12	3	4.01876	24.7143	36	2	Spontaneous	Live birth	2600	2.6	50	0	0	1	0	1	0	1	0									0	0	0	23.1429	59	23.0469	9.6	1	13.7461	104.103	4.59578	23.0513	3.702	0.613044	2.55464	100.179	20.3659
2.581	1	21		157	3	10	3	2.04801	20.2857	38.2857	2	Spontaneous	Live birth	2900	2.9	37.47	0	0	0	0	0	0	0	0	1	1							1	1	0	20.2857	55	22.3133	11.9	0	14.9767	30.6548	1.408	10.1357	1.47178	2.68239	8.20823	209.732	1.47182
2.582	1	24	1	155	3	11	3	2.74837	18.2857	41.57	2	Spontaneous	Live birth	4182	4.18	95.7	0	0	0	0	1	0	0	0	0								0	0	0	18.2857	60	24.974	12.6	1	24.039	131.486	1.41951	35.7804	2.35757	2.62028	25.3713	46.2226	2.66795
2.583	0	21	1	162	2	6	3	0.0630852	19.1429	37.2857	2	Spontaneous	Live birth	3400	3.4	90.87	0	0	0	0	0	0	0	0	0	0							0	0	0	19.1429	50	19.052	10.3	0	18.3253	247.08	1.95419	35.6903	1.31057	1.63447	2.33546	44.2268	1.86769
2.584	0	21		150					18	37.8571	1	Spontaneous	Live birth	3200	3.2	64.15	0	0	0	0	0	0	0	0									0	0	0	18	43	19.1111	10.1	0	23.1529	176.301	2.15421	27.7312	1.7892	3.355	4.27629	34.372	1.43234
2.585	1	18		150	2	8	3	1.82229	15.7143	39.57	2	Spontaneous	Live birth	3000	3	29.31	0	0	0	0	1	0	0	0	0	0							0	0	0	15.7143	52.9	23.5111	11.6	1	11.0313	192.213	4.49625	37.8556	3.08691	3.0676	3.63895	9.90246	10.5777
2.586	0	18		151	2	8	1	-1.46416	21.5714	33.4286	2	Spontaneous	Live birth	2500	2.5	91.22	0	0	1	0	1	1	0										0	0	0	21.5714	61.5	26.9725	11.8	1	50.9362	1241.26	3.01369	11.9912	0.756649	2.28248	21.696	33.0746	1.59262
2.587	1	17		150	2	8	3	0.158524	16.4286	36.71	2	Spontaneous	Live birth	2600	2.6	34.77	0	0	1	0	1	0	0	0	0								0	0	0	16.4286	48.9	21.7333	10.4	1	17.2573	695.07	9.19287	15.2321	1.7892	1.19722	1.69918	3.95477	8.08089
2.588	0	19		150	3	12	3	0.910029	24	39.5714	2	Spontaneous	Live birth	3200	3.2	49.4	0	0	0	0	1	0	0	0	0								0	0	0
2.589	1	22		155	3	10	3	3.79059	18.5714	37.29	2	Spontaneous	Live birth	3120	3.12	75.06	0	0	0	0	0	0	0	0									0	0	0	18.5714	49.2	20.4787	12.4	0	22.2438	457.05	7.20398	34.4308	1.25641	1.03206	1.26136	71.7932	8.26789
2.591	0	17		155	1	0	2	-1.15377	17.4286	38.71	2	Spontaneous	Live birth	3500	3.5	84.32	0	0	0	0	1	0	0	0									0	0	0	17.4286	57.7	24.0166	8.5	1	29.7318	577.153	10.8955	58.3819	5.06969	6.58145	4.04806	46.5561	16.2639
2.592	0	16		150	2	8	1	-1.54865	18.2857	37.14	2	Spontaneous	Live birth	2900	2.9	57.65	0	0	0	0	1	0	0	0									0	0	1	18.2857	64	28.4889	9.19	1	12.4379	11614.9	13.2064	59.8673	3.23555	2.8974	6.10738	36.3258	79.7018
2.593	0	18		155	2	8	1	-1.42875	16	38.29	1	Forcep/vaccuum	Live birth	3040	3.04	41.69	0	0	0	0	1	0	0	0									0	0	0	16	58.3	24.2664	10.1	1	11.0313	1317.26	2.89321	15.4038	3.16131	2.87473	8.46525	17.5366	2.43652
2.594	1	19	1	150	1	4	1	-1.74586	17	39.29	1	Spontaneous	Live birth	3500	3.5	70.06	0	0	0	0	0	0	0	0									0	0	0	17	46.7	20.7556	11.7	0	7.77039	1872.78	1.63911	24.6352	2.51011	3.56913	5.42182	23.7946	0.390625
2.604	0	27	2	150	1	4	2	-1.15377	17.7143	39.7143	1	Spontaneous	Live birth	3500	3.5	64.77	0	0	0	0	1	0		0									0	0	0	17.7143	48	21.3333	12.1	1	61.4173	224.938	2.55262	12.9789	1.1153	1.12861	5.85729	40.1948	4.3614
2.606	0	42	4	155	1	0	1	-1.60218	28.1429	38	1	Spontaneous	Live birth	3020	3.02	44.52	0	0	0	0	0	0	1
2.607	1	32	4	165	2	6	3	2.19286	24.1429	35	1	Spontaneous	Live birth						1	0	0	0		1												19.4286	65	23.8751	12.7	0	8.99401	112.346	1.90864	17.2928	1.99805	1.1899	11.4018	233.905	2.07199
2.608	0	27	2	160	3	12	3	14.0005	22.2857	39.4286	2	Spontaneous	Live birth	3700	3.7	88.98	0	0	0	0	0	0		0									0	0	0	22.2857	81	31.6406	13.6	0	8.99401	68.622	0.90866	11.0413	1.88295	0.78803	48.1721	134.873	6.86607
2.613	0	26	4	160	1	0	3	5.38233	17.4286	39.8571	1	Spontaneous	Live birth	2800	2.8	7.56	0	1	0	0	0	0		0									0	0	1	17.4286	59	23.0469	11.5	0	6.64152	46.7238	1.43156	6.91947	5.40477	0.622203	4.97059	15.8274	0.390625
2.614	1	27	3	150	1	0	2	-0.301586	22.4286	39.4286	2	Spontaneous	Live birth	2970	2.97	28.25	0	0	0	0	0	0		0									1	1	1	22.4286	44	19.5556	12.4	0	51.6331	4173.43	3.55817	24.3668	4.24794	4.98463	2.31315	110.535	5.5561
2.615	1	30	2	156	3	10	3	3.61848	17.4286	39.8571	2	Spontaneous	Live birth	4000	4	95.97	0	0	0	0	0	0	0	0	0								0	0	0	17.4286	55	22.6003	11	0	6.64152	141.736	1.40069	19.9172	3.15429	1.73209	10.9729	45.9757	0.390625
2.618	1	28	3	150	1	0	2	-1.35023	28.7143	39	1	Spontaneous	Live birth	3100	3.1	36.32	0	0	0	0	0												0	0	0
2.619	0	23	2	155	2	7	2	-1.12459	22.1429	39.5714	2	Spontaneous	Live birth	3264	3.26	55.85	0	0	0	0	0			0	0										0	22.1429	45	18.7305	10.1	0	27.7284	393.975	1.55537	18.1587	2.99428	5.91157	3.41134	45.5889	2.837
2.62	0	32	4	158	1	0	2	-0.647583	17.2857	39.7143	1	Spontaneous	Live birth	3300	3.3	45.59	0	0	0	0	0		1	0	1								0	0	0	17.2857	49	19.6283	12.6	0	106.57	2031.11	4.08949	31.7494	2.83315	2.07835	4.37332	59.1972	3.25052
2.621	1	25	2	155	2	8	2	-0.476225	17.5714	39.4286	2	Spontaneous	Live birth	3100	3.1	41.04	0	0	0	0	0	0	0	0									1	1		17.5714	42	17.4818	10.5	0	6.64152	32.611	0.892042	19.2002	2.6708	3.99624	1.43482	59.5882	0.390625
2.622	1	23	2	150	1	0	1	-1.60218	28.1429	38	2	Spontaneous	Live birth	2900	2.9	42.2	0	0	0	0	0	0											0	0	0
2.624	0	23	2	155.9	1	0	2	-0.926171	18.2857	35.8571	2	Spontaneous	Live birth	2300	2.29	22.71	1	0	1	0	1	1	0	0									0	0	0	18.2857	48	19.7492	12.4	1	4.602	30.6548	0.0898265	0.578	2.50715	1.06595	5.8136	33.6633	0.390625
2.627	0	25	2	150	2	8	2	-1.01575	21.2857	41	1	Spontaneous	Live birth						0	0	0	0	1	0												21.2857	50	22.2222	12.4	0	14.6162	128.573	1.36986	8.31238	1.89399	2.12916	6.15751	52.569	0.41629
2.628	0	19	2	154	1	4	2	-1.15377	16.4286	39.8571	2	Spontaneous	Live birth	2500	2.5	2.5	0	1	0	0	0		0	0									0	0	0	15.4286	53	22.3478	12	0	6.64152	30.6548	0.515157	8.43939	2.28674	2.0664	4.88432	23.38	4.16762
2.629	1	36	4	155	1	0	2	-1.35023	22.8571	38.1429	1	Spontaneous	Live birth	3100	3.1	50.02	0	0	0	0	0	0	0	0									0	1	0	21.8571	49	20.3954	11.5	0	6.64152	467.144	0.81186	7.67827	2.72506	3.59161	7.77843	121.291	1.46415
2.631	1	23	2	150	2	7	1	-1.71611	22.5714	38.1429	1	Spontaneous	Live birth	3500	3.5	82.73	0	0	0	0	1	0	0	1									1	0	1	22.5714	66	29.3333	12.9	1	9.12267	30.6548	0.583748	3.29447	2.0635	4.27156	11.5957	42.8853	4.73835
2.632	1	27	3	155	1	0	2	-1.35023	22.4286	38.2857	1	Spontaneous	Live birth	3100	3.1	47.63	0	0	0	0	1	0	0	1										1		22.4286	59	24.5578	12.3	1	4.602	98.4752	0.389064	3.17113	1.49017	1.98872	7.96389	106.09	0.390625
2.635	0	24	2	150	3	10	3	0.252892	19.1429	37.1429	2	Spontaneous	Live birth	3000	3	67.2	0	0	0	0	0	0	0										0	0	0	19.1429	51	22.6667	14.4	0	4.602	75.0244	0.583748	7.55164	2.34209	4.44425	4.21819	43.2711	4.29292
2.636	0	33	2	165	3	12	3	0.342288	18	39.5714	2	Spontaneous	Live birth	3300	3.3	59.37	0	0	0	0	0	0	0	0									0	0	0	18	65	23.8751	12.7	0	34.8416	383.107	0.781895	9.07528	2.88699	1.81559	16.9999	20.3523	4.21152
2.637	0	26	2	150	2	9	2	-0.224274	16.4286	40.8571	1	Spontaneous	Live birth	3100	3.1	15.56	0	0	0	0	0	0	0	0									0	0	0	16.4286	45	20	12.7	0	4.85599	333.928	1.49394	10.4491	2.4243	1.01559	2.85079	82.8742	0.543686
2.641	0	25	4	160	2	5	2	-1.24392	23.8571	40.4286	1	Spontaneous	Live birth	3800	3.8	80.39	0	0	0	0	0		0										0	0	0	23.8571	60	23.4375	11.3	0	5.83072	30.6548	1.03715	10.3804	1.61054	1.75311	9.94687	141.973	0.658472
2.642	1	29	4	150	1	3	3	0.00955387	20.2857	39.8571	2	Spontaneous	Live birth	2800	2.8	11.86	0	0	0	0	0	0	0	0										0		20.2857	60	26.6667	13.1	0	4.602	557.196	0.520484	5.62917	2.08224	2.22217	20.2897	27.1087	0.834947
2.643	0	28	3	159	1	0	2	-1.0455	22.4286	36.7143	1	Spontaneous	Live birth	3200	3.2	80.37	0	0	1	0	0	0			1									0		22.4286	52	20.5688	11	0	17.6993	154.684	1.08745	2.57212	2.37245	1.74065	4.47755	143.815	6.34605
2.644	1	30	3	150	1	2	1	-1.4585	20.2857	42.1429	2	Spontaneous	Live birth	3162	3.16	20.64	0	0	0	0	0	0	0	0									0	0	0	20.2857	68	30.2222	11.5	0	11.2911	51.7656	0.484588	7.06401	2.43012	8.34866	7.88097	71.9713	0.994193
2.645	0	31	2	150	3	14	3	0.773327	29.7143	38	1	Spontaneous	Live birth						0	0	0	0
2.646	1	31	3	158	1	3	1	-1.4585	22	39.4286	1	Spontaneous	Live birth	3100	3.1	30.3	0	0	0	0	0	0	0	0	0								0	0	1	22	54	21.6311	9.8	0	5.83072	402.807	0.331234	1.83048	1.4308	1.3621	2.63645	188.585	5.02436
2.648	1	28	3	158	1	4	1	-1.50315	22.7143	38.29	1	Spontaneous	Live birth						0	0	0	0	0	0												22.7143	57	22.8329	7.1	0	19.8551	766.769	2.01479	5.75888	1.4308	1.56033	2.96389	19.8414	0.802924
2.65	0	27	3	150	1	0	1	-1.49391	22.2857	40.5714	2	Spontaneous	Live birth	2900	2.9	12.89	0	0	0	0	0	0	0	0									0	0	0	22.2857	56	24.8889	11.2	0	29.7325	76.2822	1.81866	13.0776	3.8136	1.6473	8.04859	71.9713	13.2388
2.652	1	28	2	160	3	10	3	2.74837	23.7143	37.1429	2	Spontaneous	Live birth	3000	3	67.2	0	0	0	0	0	0	0										0	0	0	23.7143	45	17.5781	11	0	21.8658	207.445	2.61047	29.6666	1.00344	5.93775	2.22128	181.049	1.72473
2.654	0	24	3	150	2	6	3	5.94581	16.7143	41.29	1	Spontaneous	Live birth	3500	3.5	45.42	0	0	0	0	0	0	1	0	1								1	0	0	16.7143	57	25.3333	13.6	0	9.70682	155.635	1.27739	5.75888	2.34356	6.7768	6.4948	50.4483	3.89904
2.657	1	21	2	154	2	7	1	-1.69233	19.1429	39.1429	2	Spontaneous	Live birth	3300	3.3	64.84	0	0	0	0	1	1	0	0	0								0	0	0	19.1429	56	23.6128	12.7	1	24.9982	477.825	4.09208	4.52528	0.642709	2.55192	6.42402	4.24713	7.92683
2.66	1	34	4	153	1	4	2	-1.00804	23.1429	39.14	2	Spontaneous	Live birth						0	0	0	0	0	0												23.1429	62	26.4855	13	0	11.2911	219.128	2.43735	8.11761	2.1987	2.33838	9.5391	57.4895	2.92388
2.662	1	25	4	155	1	4	3	0.433615	21.7143	40	2	Spontaneous	Live birth	3200	3.2	43.87	0	0	0	0	1	0	0	0	0								0	1	0	21.7143	55	22.8928	10.9	1	27.2686	82.2831	6.90443	19.2695	3.14186	2.72353	19.6621	45.1712	3.08371
2.665	0	30	3	155	2	6	2	-0.956558	22.2857	38.7143	2	Spontaneous	Live birth	3000	3	41.05	0	0	0	0	0	0	0	0									0	0	0	22.2857	53	22.0604	12.9	0	5.83072	67.5572	0.604868	7.06401	2.60249	2.79868	5.58573	56.4185	10.4804
2.666	1	25	3	150	3	10	3	2.4805	19.1429	38.43	1	Spontaneous	Live birth	2600	2.6	8.25	0	1	0	0	1	1	0	0	1								0	0	0	19.1429	51	22.6667	11.6	1	88.2553	81.492	3.6977	19.0643	1.5733	1.00855	8.83047	119.013	2.85405
2.667	0	29	3	150	3	12	3	2.66953	22.2857	37.8571	1	Spontaneous	Live birth	3300	3.3	72.51	0	0	0	0	1	1	1	0									0	0	0	22.2857	61	27.1111	12.2	1	27.721	169.06	4.39334	15.0433	1.672	2.05633	12.0271	95.634	26.0753
2.668	1	29	3	150	1	0	2	-1.35023	22.4286	40.1429	1	Spontaneous	Live birth	2800	2.8	6.27	0	1	0	0	0	0	0	1	1										0	22.4286	48	21.3333	13	0	6.24169	250.735	1.56766	14.5635	2.34676	2.39029	2.85458	97.1013	1.44833
2.669	1	23	2	150	1	4	1	-1.74586	15.5714	39.14	1	Spontaneous	Live birth	2700	2.7	7.73	0	1	0	0	0	1	0	0									0	0	0	15.5714	47	20.8889	13.3	0	53.1786	115.174	2.04844	6.21473	2.39404	1.0959	5.29525	52.4775	2.68148
2.671	0	24	2	155	1	0	2	-0.78192	20.2857	40.5714	2	Spontaneous	Live birth	3162	3.16	33.44	0	0	0	0	0	0	1	0									0	0	0	20.2857	55	22.8928	10.7	0	13.6099	246.261	2.29166	12.1741	2.95403	2.18731	8.54982	14.5411	1.31649
2.673	1	22	3	146	1	0	1	-1.60218	22.7143	36.4286	1	Spontaneous	Live birth	2700	2.7	42.13	0	0	1	0	0	0	0										1		1	22.7143	50	23.4566	9.69	0	39.8815	796.243	6.24602	25.4035	1.7211	4.14165	7.8732	67.1705	5.28383
2.675	1	35	4	150	1	0	1	-1.60218	25	38	1	Spontaneous	Live birth	3100	3.1	52.42	0	0	0	0	0	0	0										0	0	0	22.5714	60	26.6667	10.9	0	135.573	30.6548	3.0692	16.9687	1.06781	0.678583	10.7299	62.939	0.968715
2.678	1	25	2	170	3	12	2	-0.449757	25.8571	32	2	Spontaneous	Live birth						1	0	0	1	0													16.8571	64	22.1453	11.7	0	17.5835	30.6548	2.61051	8.70448	2.48831	5.5108	7.74515	190.605	0.91033
2.68	1	28	2	170	1	0	3	0.499855	20.8571	38.8571	2	Spontaneous	Live birth	2700	2.7	13.59	0	0	0	0	1	1	1	1									0	0	1	20.8571	53	18.3391	10.7	1	59.5033	225.873	1.14193	16.3259	1.62273	2.10095	2.64393	63.2907	0.938225
2.684	1	24	3	150	2	7	3	-0.121857	20.5714	39.43	2	Spontaneous	Live birth	3200	3.2	51.32	0	0	0	0	0	0	0	0												20.5714	56	24.8889	12.7	0	10.4121	47.2002	2.57357	23.2825	2.62897	3.53243	14.499	52.8234	1.80807
2.685	1	21	2	149.5	3	10	2	-0.317133	19.2857	40	1	Spontaneous	Live birth	3100	3.1	23.41	0	0	0	0	0	1	1	1									0	1	0	19.2857	40	17.8969	14	0	34.1921	71.0469	3.08167	21.1692	4.83604	6.01342	5.27633	71.7834	1.79179
2.686	0	26	3	160	2	6	2	-0.212647	22.1429	37.14	1	Spontaneous	Live birth	3366	3.37	85.13	0	0	0	0	0	1	0										1	1	0	22.1429	48.5	18.9453	9.5	0	24.9982	913.001	1.79506	15.2034	2.1565	1.3122	8.5306	41.8557	0.958877
2.687	0	20	2	160	2	5	3	1.48144	22.1429	37.7143	2	Spontaneous	Live birth	3100	3.1	67	0	0	0	0	0	0	0	0									0	0	0	22.1429	51	19.9219	11.5	0	94.257	30.6548	1.90339	10.7492	1.06781	0.973664	4.9812	58.7339	0.390625
2.688	0	30	3	155	2	7	2	-0.676177	18.2857	40	2	Spontaneous	Live birth	2600	2.6	4	0	1	0	0	0		0	1	1	1	0	1					0	0	0	18.2857	55	22.8928	9.1	0	10.4121	30.6548	1.69909	27.8596	1.77004	0.563643	8.75734	16.4514	1.6821
2.69	1	27	2	152	2	6	3	0.367819	23.4286	40	2	Spontaneous	Live birth	3300	3.3	54.03	0	0	0	0	1	0	0	0									0	1	1	23.4286	60	25.9695	10.4	1	10.4121	109.746	9.50854	20.1967	3.59287	2.43215	18.5913	50.7509	60.172
2.691	0	23	2	155	2	7	2	-0.728389	17.7143	38.5714	1	Spontaneous	Live birth	2400	2.4	2.73	1	1	0	0	0	0	1	1									0		1	17.7143	58	24.1415	11.3	0	12.0876	149.109	2.73392	5.13713	2.06068	0.655557	4.99672	16.1322	3.92604
2.692	0	32	3	155	3	13	2	-0.621867	21	32.1429	2	Spontaneous	Live birth	2700	2.7	99.34	0	0	1	0	0	1											0	0	0	21	60	24.974	13	0	6.24169	30.6548	1.24771	21.6562	2.7688	1.95829	8.23445	79.6555	1.8516
2.693	0	28	3	135	1	4	1	-1.74586	17.1429	38.7143	1	Spontaneous	Live birth	3000	3	31.17	0	0	0	0	1	1	1	0									1	1	0	17.1429	43	23.594	11.9	1	24.0422	347.078	2.16982	12.8891	2.58218	1.72428	6.29749	12.6424	1.90719
2.694	1	21	2	150	2	7	2	-1.12402	22.1429	34.43	1	Spontaneous	Live birth	2100	2.1	28.28	1	0	1	0	1	1	0											0	0	22.1429	43	19.1111	9.8	1	8.51396	306.209	12.0836	13.8451	1.89173	2.23506	1.56625	22.4116	25.2051
2.695	1	28	4	150	1	3	2	-0.901818	19.5714	39.8571	2	Spontaneous	Live birth	2900	2.9	18.07	0	0	0	0	0	0	0	0	0								1	0	0	19.5714	55	24.4444	12.4	0	6.24169	162.378	1.68181	9.09796	2.86142	2.56413	7.87749	88.7102	5.33389
2.697	1	25	2	146	1	0	2	-0.334078	19.5714	38.4286	1	Spontaneous	Live birth	2820	2.82	20.21	0	0	0	0	0	0	0	0									0	0	0	19.5714	46	21.58	13.2	0	7.89364	103.676	6.43473	9.14182	2.53367	2.98476	5.17889	61.1828	59.5669
2.7	0	23	2	150	2	7	1	-1.54865	22	39.7143	1	Spontaneous	Live birth	3370	3.37	52.53	0	0	0	0	0	0	1	0									0	0	0	22
2.701	1	20	2	150	2	5	1	-1.54865	21.4286	40.7143	1	Spontaneous	Live birth	3450	3.45	47.28	0	0	0	0	1	0	0	0									0	0	0	21.4286	52	23.1111	12.7	1	7.89364	30.6548	3.12568	8.48551	0.390409	1.16913	6.80183	22.5799	0.584621
2.702	0	26	3	150	2	5	1	-1.54865	23.7143	40.7143	1	Spontaneous	Live birth	3500	3.5	52.24	0	0	0	0	0	0	1	0									0	0	0	23.7143	60	26.6667	11.7	0	7.89364	347.008	2.72378	28.0365	1.96418	3.74877	9.36864	66.3556	0.541392
2.703	0	36	4	150	3	12	3	4.04254	22.7143	37.7143	2	Spontaneous	Live birth	3600	3.6	94.54	0	0	0	0	0	0	1										1	0	0	22.7143	58	25.7778	12.6	0	17.7	135.636	4.00089	18.7721	2.81382	5.85681	5.12902	53.1609	1.22421
2.704	0	27	2	157	2	7	3	1.12268	22	38.7143	2	Spontaneous	Live birth	3200	3.2	61.33	0	0	0	0	1	0	1	1									0	0	0	22	48	19.4734	12	1	14.0651	284.288	2.61473	5.55085	2.48671	0.984048	6.26669	47.0885	0.649198
2.707	1	21	2	150	2	7	2	-1.2967	20	37	2	Spontaneous	Live birth	3700	3.7	98.18	0	0	0	0	1	0	0										0	0	0	20	61	27.1111	11.6	1	5.80368	177.957	1.25638	9.47046	1.7225	1.65751	16.6729	47.0885	5.00225
2.708	1	27	3	155	2	7	1	-1.54865	21.7143	37.5714	1	Spontaneous	Live birth	3700	3.7	94.38	0	0	0	0	1	0		0									0	0	0	21.7143	53	22.0604	12	1	9.67176	362.237	6.56406	24.9937	4.58213	3.6004	18.1095	211.317	2.05243
2.709	0	25	2	160	3	10	2	-1.0175	18.8571	37.7143	1	Spontaneous	Live birth	2650	2.65	17.01	0	0	0	0	0	0	0	0	0	0							0	0	1	18.8571	55	21.4844	12.6	0	18.8067	65.9023	1.87043	12.11	2.43966	3.20349	2.70954	19.1148	14.6103
2.71	1	25	3	150.5	2	5	2	-1.32048	19.2857	38.7143	1	Spontaneous	Live birth	3000	3	31.17	0	0	0	0	0	1	1	0									0	0	0	19.2857	52	22.9578	11.9	0	11.2588	247.199	1.73971	32.6173	1.52687	2.74871	13.7205	44.0773	2.77746
2.711	0	31	4	148	2	5	2	-1.15302	21.1429	42.7143	2	Spontaneous	Live birth	3750	3.75	71.06	0	0	0	0	1	0	0	0									0	0	0	21.1429	56	25.5661	8.6	1	63.2223	575.771	6.38306	31.2581	1.52687	3.35146	9.39582	59.6388	9.90267
2.712	1	27	3	160	2	9	2	-0.841811	21.5714	38.5714	2	Spontaneous	Live birth	2500	2.5	6.35	0	1	0	0	1	1	0	0									0	0	0	21.5714	54	21.0938	11	1	103.472	77.9958	4.65061	32.4473	0.923844	5.05991	8.96751	53.1609	2.56846
2.714	1	39	4	155	1	0	3	2.28301	19.2857	40	2	Spontaneous	Live birth	2700	2.7	6.78	0	1	0	0	0	0	0	0	1								0	0	0	19.2857	57	23.7253	12	0	75.7974	106.426	3.77769	21.1205	3.18339	3.44625	14.0664	34.9872	2.10978
2.717	0	30	3	150	1	0	1	-1.60218	23.7143	36.4286	1	Spontaneous	Live birth	3000	3	70.08	0	0	1	0	1		0											0		23.7143	56	24.8889	11.8	1	26.5118	86.7629	3.01575	30.7488	2.06007	1.83854	8.39277	172.453	2.57752
2.718	0	28	2	150	1	0	1	-1.60218	17.5714	40.4286	1	Spontaneous	Live birth	3600	3.6	65.09	0	0	0	0	0	0	0	1	0	0	0						0	0	1	17.5714	45	20	12.1	0	31.436	1077.54	3.10123	13.4358	1.57599	2.37784	2.62767	43.0773	2.0775
2.719	1	25	2	158	1	0	1	-1.60218	17.5714	39.29	2	Spontaneous	Live birth	3500	3.5	79.19	0	0	0	0	0	1	1	1									1	1	0	17.5714	54	21.6311	12	0	7.89364	1585.17	3.39536	31.5977	1.81953	2.39548	8.60487	45.7481	2.48078
2.72	1	26	2	150	2	5	1	-1.40497	15.8571	38.4286	2	Spontaneous	Live birth	3200	3.2	65.42	0	0	0	0	0	0	0	0									0	0	0	15.8571	43	19.1111	12.8	0	40.6978	522.91	2.01351	15.7645	1.02643	3.64193	1.99597	29.6205	1.15499
2.721	1	25	2	155	1	4	2	-1.3218	18.4286	39	2	Spontaneous	Live birth	2800	2.8	18.92	0	0	0	0	1	0	0	0									0	0	0	18.4286	52	21.6441	11.3	1	11.2588	286.431	7.17527	46.5427	2.67409	0.96673	5.39346	22.2633	19.1822
2.722	0	28	3	160	2	5	2	-0.332545	21.8571	38.4286	1	Spontaneous	Live birth	2800	2.8	18.8	0	0	0	0	0	0	0	0	0								1	0	1	21.8571	53	20.7031	12.8	0	17.7	125.215	2.79661	11.5311	3.86607	3.39292	12.0744	65.1451	2.40015
2.723	1	27	3	150	2	8	3	1.75365	25.1429	38	2	Spontaneous	Live birth	2700	2.7	22.87	0	0	0	0	0	0			0								0	0	0
2.724	1	25	2	150	1	3	3	2.16545	19.8571	37.1429	1	Spontaneous	Live birth	3600	3.6	93.86	0	0	0	0	0	0		0									0	0	0	19.8571	59	26.2222	10.6	0	11.2588	95.3136	1.52673	18.4372	2.86025	3.70127	7.20316	22.5799	7.74873
2.725	0	29	2	160	2	8	1	-1.54865	23	35.2857	2	Spontaneous	Live birth	2700	2.7	74.72	0	0	1	0	1	0	0										1	0	0	23	52	20.3125	11.7	1	75.7974	65.9023	2.08523	28.7139	3.50351	2.52193	2.47296	155.674	4.49914
2.726	0	27	2	150	3	12	3	12.6956	24.2857	38	1	Spontaneous	Live birth	3000	3	42.54	0	0	0	0	0	0	0	0	0									0
2.727	0	32	4	150	2	7	3	3.22403	18.7143	36.7143	2	Spontaneous	Live birth	2800	2.8	55.75	0	0	1	0	0	0	0										0	0	0	18.7143	54	24	11.6	0	16.0652	252.375	2.08001	14.7442	1.49228	1.35465	5.0483	40.0977	7.75772
2.728	1	30	3	150	1	0	2	-1.35023	22	36.8571	2	Spontaneous	Live birth	2900	2.9	62.94	0	0	1	0	0	1	0	0									0	0	0	22	43	19.1111	11.6	0	84.2011	608.492	5.73177	14.3911	0.909099	0.885699	1.07059	114.128	65.6485
2.729	1	25	4	158	1	0	2	-1.35023	21	38.5714	2	Spontaneous	Live birth	2950	2.95	38.1	0	0	0	0	0	0	0	0	1	0							0	0	0	21	50	20.0288	12.4	0	5.80368	83.8662	2.0972	31.4279	1.57599	2.12248	6.59677	66.5287	0.648537
2.73	0	32	2	150	1	0	1	-1.60218	19.5714	39.1429	1	Spontaneous	Live birth	2850	2.85	14.74	0	0	0	0	1	1		0	0	1							0	0	0	19.5714	51	22.6667	9.19	1	99.967	30.6548	8.70011	12.2758	0.898001	1.69838	2.82256	6.31434	34.9636
2.731	1	31	3	155	2	8	2	-0.956558	23.7143	32.29	2	Spontaneous	Live birth						1	0	1	0														23.7143	53	22.0604	9.9	1	7.89364	103.221	5.00016	12.6533	2.81325	3.61866	4.24563	364.228	1.47939
2.733	1	33	3	140	2	6	1	-1.69233	16.5714	39.8571	2	Spontaneous	Live birth	3100	3.1	35.49	0	0	0	0	1	0	0	0	1								0	0	0	16.5714	54	27.551	13	1	30.6514	322.273	7.46988	24.6984	1.00084	2.55136	6.12708	25.2836	6.11724
2.734	0	19	2	150	2	5	1	-1.69233	19.5714	41.5714	2	Spontaneous	Live birth	3500	3.5	57.18	0	0	0	0	1	0	0	0	1								0	0	0	19.5714	48	21.3333	10.8	1	12.9533	626.48	3.04825	8.96294	4.49983	3.67272	10.4652	26.5574	8.06436
2.735	1	29	3	150	2	6	1	-1.54865	17.4286	38.7143	1	Spontaneous	Live birth	2900	2.9	22.72	0	0	0	0	1	0	0	0									0	0	0	17.4286	50	22.2222	12.6	1	6.65273	247.513	4.99677	22.4941	2.38714	0.88	17.5237	41.7824	47.7479
2.736	0	23	2	157	3	10	2	-0.621867	21	37.4286	2	Spontaneous	Live birth	3500	3.5	93.27	0	0	0	0	0	0	0	0									0	0	0	21	65	26.3702	12.6	0	16.0652	30.6548	0.95471	3.56709	2.50169	5.23414	26.5841	87.2968	0.390625
2.737	0	26	2	160	3	12	3	0.552976	23.7143	35.8571	1	Spontaneous	Live birth	3200	3.2	89.3	0	0	1	0	0	0											0	0	0	23.7143	65	25.3906	13.5	0	11.1636	366.205	2.97752	26.7288	2.50169	1.65721	16.8669	62.8127	3.32649
2.739	0	25	2	150	2	5	1	-1.54865	18	38.5714	2	Spontaneous	Live birth	2900	2.9	33.06	0	0	0	0	1	1	0	1									0	0	0	18	50	22.2222	11.5	1	9.12296	133.755	2.81276	30.7194	2.95149	1.51729	11.5657	19.6993	0.390625
2.74	1	39	3	160	3	11	3	3.64691	19.7143	36.5714	2	Spontaneous	Live birth	2000	2	2.49	1	1	1	0	0	0	0	0									0	0	0	19.7143	50	19.5312	11.9	0	34.5234	84.1507	1.5851	22.7635	2.95149	2.92653	4.81771	41.3613	0.390625
2.741	1	31	3	165	2	8	1	-1.54865	18.7143	39.7143	1	Spontaneous	Live birth	3200	3.2	35.76	0	0	0	0	0	0	0	0									0	0	0	18.7143	70	25.7117	13.9	0	20.0225	720.662	2.54686	14.3911	4.39626	6.70128	10.6941	44.7286	9.31605
2.742	0	25	2	155	1	0	2	-0.529756	23.2857	37.2857	1	Spontaneous	Live birth	3100	3.1	64.43	0	0	0	0	0	0	1										0	0	0	23.2857	52	21.6441	11.4	0	38.3966	142.057	1.94052	27.0905	2.32952	2.57788	5.03161	105.579	3.4795
2.743	1	36	3	150	2	8	3	0.115868	17	37.8571	1	Spontaneous	Live birth	2910	2.91	36.2	0	0	0	0	0	0	0	0									0	0	0	17	54	24	12.3	0	4.602	306.95	1.55426	15.8054	4.4481	5.72428	8.66619	50.1959	10.6576
2.744	0	36	4	155	1	0	3	0.153233	21	39	1	Spontaneous	Live birth	3200	3.2	46.16	0	0	0	0	0	0		0	0								0	0		21	54	22.4766	13.3	0	4.602	61.8786	0.448834	3.9888	2.44453	1.12383	4.16795	108.141	1.65459
2.746	0	34	2	145	3	12	3	-0.0535554	19.4286	37	1	Spontaneous	Live birth	3400	3.4	88.02	0	0	0	0	1	0	0	1									0	0	0	19.4286	54	25.6837	10.6	1	14.5724	55.2044	1.24642	20.7911	2.55862	1.23658	9.13022	55.6617	4.24868
2.748	1	32	4	150	2	7	2	-0.704608	23.4286	37.5714	2	Spontaneous	Live birth	3300	3.3	83.71	0	0	0	0	0	0	1										0	1	1	23.4286	59	26.2222	10.5	0	36.8843	2733.25	5.27335	13.1577	7.03391	2.17641	1.23956	117.984	43.0877
2.749	0	29	2	150	3	10	3	1.44293	16.1429	39	2	Spontaneous	Live birth	3200	3.2	57.27	0	0	0	0	0	0		0									0	0	0	16.1429	59	26.2222	11.6	0	6.65273	30.6548	0.95471	5.00652	1.97834	1.08993	54.3472	17.9671	2.60877
2.75	1	27	3	150	2	6	1	-1.54865	19.7143	37.57	2	Spontaneous	Live birth						0	0	1	0	1	0												19.7143	54	24	12.6	1	25.5504	2630.83	2.04899	5.00652	1.85896	0.828642	5.70574	30.8058	15.6815
2.751	0	26	3	150	2	6	2	-1.32048	19.7143	40.2857	1	Spontaneous	Live birth	2950	2.95	11.35	0	0	0	0	1	0	0	0									0	0	0	19.7143	50	22.2222	10.1	1	25.5504	440.707	4.85087	3.9888	0.556218	0.575051	6.96949	5.34395	22.3778
2.752	1	25	2	150	2	9	2	-1.2967	22.1429	40.29	1	Spontaneous	Live birth	2600	2.6	2.029	0	1	0	0	0	0	0	1									0		0	22.1429	55	24.4444	7.5	0	141.956	824.523	4.98054	44.1202	1.73824	0.621545	2.72517	6.77663	5.21613
2.754	0	27	3	155	1	0	1	-1.49391	17.1429	39.4286	1	Spontaneous	Live birth	3000	3	21.96	0	0	0	0	0	0	1	1	0	1	1						0	1	0	17.1429	63.3	26.3476	11	0	11.1636	84.1507	0.770729	14.5676	2.50169	2.94606	14.745	40.519	2.60651
2.755	1	19	2	155	1	4	2	-0.509054	24.7143	36	2	Spontaneous	Live birth	2400	2.4	29.1	1	0	1	0	1	0	0										0	0	1
2.756	0	26	3	155	2	7	3	0.367819	20.2857	37.8571	2	Spontaneous	Live birth	2800	2.8	34.33	0	0	0	0	1	0	0	0									1	0	0	20.2857	63	26.2227	10.4	1	22.3577	200.189	2.71097	9.83207	2.50169	2.73683	15.1014	400.891	3.10682
2.757	0	21	2	150	1	0	1	-1.38325	19.4286	39.5714	1	Spontaneous	Live birth	2800	2.8	9.1	0	1	0	0	0	1	0	0									0	0	0	19.4286	49	21.7778	11	0	6.65273	37.6351	0.72475	9.48409	2.15516	1.03336	9.13022	34.1913	4.51839
2.758	1	33	4	160	2	7	3	-0.045186	22.2857	39.7143	1	Spontaneous	Live birth	3300	3.3	45.59	0	0	0	0	1	0	0	0									0	0	0	22.2857	56	21.875	9.9	1	11.1636	30.6548	2.5859	7.57841	0.404466	0.965318	6.3191	6.30328	18.8207
2.759	1	22	2	150	2	5	1	-1.54865	16.1429	39.8571	1	Spontaneous	Live birth	2700	2.7	4.66	0	1	0	0	0	0	0	0									0	0	0	16.1429	45	20	11.1	0	4.602	41.2725	0.878034	13.3337	3.38994	1.08428	3.01575	19.6993	0.589307
2.76	0	24	3	150	1	0	1	-1.60218	23.2857	35.29	1	Spontaneous	Live birth	2800	2.8	73.64	0	0	1	0	1	0	0										0	0		23.2857	58	25.7778	13.4	1	6.65273	51.8013	0.72475	7.40592	3.172	2.27121	11.5983	317.482	3.9667
2.761	0	27	3	150	2	5	2	-1.12459	20.4286	37.8571	1	Spontaneous	Live birth	2800	2.8	26.28	0	0	0	0	0	0	0	0	0								1	0	0	20.4286	60	26.6667	13.3	0	93.9628	3268.72	2.54886	37.0249	3.47089	3.93055	17.3253	73.1356	1.07584
2.762	1	25	2	165	3	10	2	-0.173454	21.8571	37.7143	2	Spontaneous	Live birth	3000	3	57.48	0	0	0	0	1	1	0	0	0								0	0	0	21.8571	58	21.3039	10.9	1	15.2064	1137.27	3.12514	26.6483	2.7839	2.26283	8.50498	77.9926	7.46727
2.763	1	25	3	150	2	5	1	-1.54865	23	36	1	Spontaneous	Live birth	2700	2.7	50.91	0	0	1	0	1	0	1		1								1	0	0	23	49.7	22.0889	11.1	1	6.65273	30.6548	2.15885	4.75439	3.00687	3.11356	1.35586	68.4974	2.1194
2.765	0	26	3	150	2	8	2	-1.10024	17.4286	36.1429	1	Cesarean section	Live birth	2600	2.6	38.15	0	0	1	0	1	0	0										0	0	0	17.4286	54	24	12	1	17.6956	30.6548	3.09444	35.5617	3.52985	1.19241	4.00049	13.5996	3.41005
2.766	0	26	3	150	2	7	2	-1.24392	17.8571	37.1429	1	Spontaneous	Live birth	2950	2.95	52.91	0	0	0	0	1	1	0										0	1	0	17.8571	53	23.5556	10.7	1	4.602	30.6548	2.2472	15.4479	4.10931	2.69082	3.94267	116.698	2.33333
2.768	0	31	4	155	1	4	3	3.88183	21.2857	37.4286	1	Spontaneous	Live birth	3400	3.4	84.14	0	0	0	0	1	0	1	1									1	1	1	21.2857	55.3	23.0177	11.7	1	9.20692	163.707	1.38375	11.4361	0.475171	1.99233	12.8389	57.69	0.539976
2.769	1	28	3	150	3	12	3	7.22914	19.1429	37.1429	2	Spontaneous	Live birth	3700	3.7	97.91	0	0	0	0	0	0	0	1	1								0	0	0	19.1429	56.3	25.0222	12.4	0	9.20692	85.867	0.759845	18.0987	3.3556	2.30794	14.0604	71.0209	2.09438
2.773	0	31	3	157	2	8	3	2.07354	21.8571	37	2	Spontaneous	Live birth	3200	3.2	84.04	0	0	0	0	1	1	1										0	0	0	21.8571	58.1	23.5709	12.2	1	9.20692	114.679	0.790714	8.04228	1.9552	1.58449	5.96906	96.2854	0.931154
2.775	1	22	2	158	3	10	3	2.60469	19.2857	38.8571	2	Spontaneous	Live birth	2700	2.7	13.59	0	0	0	0	0	0	1	0									0	0	0	19.2857	70.5	28.2407	13.6	0	16.2743	235.624	1.6522	11.6255	2.82277	1.0067	24.3229	69.6899	1.12403
2.776	1	24	2	150	2	5	2	-1.2967	18.8571	34.5714	1	Spontaneous	Live birth	2700	2.7	78.41	0	0	1	0	0	0	0		0								0	0	0	18.8571	48	21.3333	12.5	0	11.2825	38.9455	1.73145	4.86771	2.51916	1.69628	2.41852	36.137	4.02208
2.777	0	29	4	150	3	12	2	-0.449757	24.8571	38	1	Spontaneous	Live birth	3300	3.3	70.55	0	0	0	0	1	1	0										0	0	1
2.778	0	23	4	160	1	0	1	-1.48228	13.7143	40.1429	1	Spontaneous	Live birth	4000	4	91.63	0	0	0	0	1	0	0	0									0	0	0	13.7143	66.5	26.0156	11.6	1	76.2605	229.054	2.14544	6.54383	3.3264	1.64039	14.6853	33.8598	14.8601
2.779	1	30	2	154	2	5	2	-1.2967	23.4286	36.2857	1	Spontaneous	Live birth	4100	4.09	99.72	0	0	1	0	1	0	0										0	0	0	23.4286	62.4	26.3114	11.1	1	42.0487	102.6	1.82671	18.8642	0.212302	1.1587	6.28821	472.819	5.51722
2.78	1	24	2	155	2	9	2	-1.24392	17.4286	39.2857	2	Spontaneous	Live birth	2800	2.8	16.19	0	0	0	0	1	0	0		1	0							0	0	0	17.4286	48	19.9792	11.6	1	30.7942	283.475	4.06994	27.9072	1.82616	1.46984	3.73859	36.137	2.23099
2.782	0	35	4	158	2	8	2	-0.72896	20.4286	36.86	1	Spontaneous	Live birth	2900	2.9	53.38	0	0	1	0	0	0	0	0									0		0	20.4286	58.1	23.2735	11	0	25.9523	235.624	2.44974	21.1651	1.36041	1.2878	9.87078	4	2.59056
2.783	1	34	4	150	1	0	1	-1.74586	20.2857	40.4286	1	Spontaneous	Live birth	3600	3.6	65.09	0	0	0	0	1	0	0	0									0	0	0	20.2857	47.5	21.1111	11.9	1	9.20692	235.624	1.44677	6.35705	2.14602	1.31023	10.7532	124.275	2.48862
2.784	0	27	3	158	2	7	2	-0.980339	24	36.2857	1	Spontaneous	Live birth	2900	2.9	64.06	0	0	1	0	0	0	0										0	0	0
2.785	0	32	2	150	3	12	3	2.33682	24.2857	36	2	Spontaneous	Live birth	2500	2.5	39.32	0	0	1	0	1	0	0										0	0	0
2.786	0	23	2	160	2	7	2	-0.332545	20.5714	36.86	2	Spontaneous	Live birth						1	0	0	0	0		0											20.5714	56.5	22.0703	9.5	0	36.7455	1363.05	5.97755	25.6872	1.82616	1.51739	1.76758	29.2744	1.85591
2.787	1	28	3	150	2	6	3	1.66199	19.8571	35	1	Spontaneous	Live birth	3100	3.1	92.43	0	0	1	0	1	0	0										0	0	0	19.8571	50.9	22.6222	11.1	1	155.76	212.401	2.9005	29.2605	2.20896	1.39987	3.19773	88.7502	5.76072
2.789	0	29	4	150	1	4	2	-0.291095	19.7143	36.8571	1	Spontaneous	Live birth	3000	3	62.78	0	0	1	0	0	0	0										0	0	0	19.7143	48.1	21.3778	10.5	0	62.6048	311.156	2.48987	26.9415	2.20896	2.56231	1.62353	72.795	1.57401
2.79	1	27	3	155	1	0	2	-1.03444	24.1429	36	2	Spontaneous	Live birth	2300	2.29	20.23	1	0	1	0	1	1											0	0	0
2.792	1	22	4	150	2	7	2	-1.15302	14	41.1429	1	Spontaneous	Live birth	2600	2.6	1.1	0	1	0	0	0	1	0	0	0	0							0	0	0	14	51.8	23.0222	13.9	0	6.69673	30.6548	1.33655	10.3019	2.51916	2.39457	6.29751	3.95477	0.390625
2.793	0	26	3	150	2	7	3	0.487717	23.4286	36.14	1	Spontaneous	Live birth						1	0	1	0														23.4286	49.2	21.8667	12.9	1	37.5371	577.179	2.77145	32.0683	2.3339	1.61245	10.5216	280.006	0.390625
2.794	0	30	2	155	2	8	1	-1.69233	20.4286	36.1429	1	Spontaneous	Live birth	2750	2.75	52.84	0	0	1	0	0	0	0											0		20.4286	53.3	22.1852	13.9	0	21.5257	170.881	2.98125	15.616	1.29172	0.463721	12.0655	142.577	2.50588
2.795	0	29	3	169	2	7	3	1.21358	23.4286	33.2857	2	Spontaneous	Live birth	3000	3	99.43	0	0	1	0	0	0											0	0	1	23.4286	67.2	23.5286	12.8	0	21.5257	205.643	2.33747	9.54724	5.31163	2.18223	15.8202	353.568	0.736608
2.796	0	21	2	160	2	5	2	-1.2967	19.8571	36.4286	2	Spontaneous	Live birth	3000	3	78.48	0	0	1	0	1	0	0										0	0	1	19.8571	54	21.0938	11.7	1	9.20692	145.387	2.67479	38.2844	2.88279	7.02227	13.7714	112.263	37.7351
2.798	1	25	2	160	2	6	3	2.00792	15.8571	39.5714	1	Spontaneous	Live birth	3200	3.2	37.72	0	0	0	0	0		0	0	0								0	0	0	15.8571	52	20.3125	13.2	0	38.3165	141.651	3.97199	39.7448	3.29716	1.8527	7.81264	33.8598	3.15954
2.799	1	32	4	158	2	8	1	-1.5466	21.2857	38	2	Spontaneous	Live birth	2900	2.9	42.2	0	0	0	0	1	0	0	0									0	0	0	21.2857	56	22.4323	12.8	1	153.417	195.391	2.59434	8.51193	2.88279	1.60127	4.54425	34.7718	5.11989
2.8	1	24	2	150	2	7	2	-1.29465	20.4286	40.8571	2	Spontaneous	Live birth	3300	3.3	44.21	0	0	0	0	1	0	0	0									0	1	0	20.4286	66.9	29.7333	11.3	1	73.4438	711.097	6.5244	58.3392	2.20896	2.59868	20.6992	42.471	2.18079
2.801	1	29	2	160	3	10	3	4.04254	19.1429	37	1	Spontaneous	Live birth	3500	3.5	91.78	0	0	0	0	0	0	0	0									0		0	19.1429	60	23.4375	11.7	0	30.7942	532.92	3.35367	20.0139	2.20896	1.56213	9.94483	94.0687	2.49508
2.802	1	30	3	155	2	6	3	2.77562	15.8571	41.2857	1	Spontaneous	Live birth	3800	3.8	73.06	0	0	0	0	0	0	0	0									0	0	0	15.8571	62	25.8065	13.8	0	13.1042	30.6548	2.08954	39.9396	2.20896	0.859691	6.07296	34.316	5.69138
2.803	1	32	4	155	1	0	1	-1.74586	21.5714	37.5714	2	Spontaneous	Live birth	3000	3	59.93	0	0	0	0	0	0	0	0									0	0	0	21.5714	63.3	26.3476	11.2	0	24.9013	72.7247	2.27339	14.2828	2.20896	2.89262	11.6569	35.6823	4.86485
2.804	0	27	2	150	2	8	2	-1.15302	19	38.2857	1	Spontaneous	Live birth	2500	2.5	5.77	0	1	0	0	0	0	0	0									0	0	0	19	45.5	20.2222	13.5	0	11.2825	222.433	2.14544	40.7191	2.94259	2.60707	6.01164	174.032	1.16669
2.805	0	20	2	150	1	0	1	-1.60218	22.2857	39.14	2	Spontaneous	Live birth						0	0	0	0	0													22.2857	50.2	22.3111	12.7	0	16.2743	160.089	3.53228	32.6499	3.3556	0.941769	5.3602	81.6602	3.67794
2.807	1	24	2	150	1	4	1	-1.49391	24.7143	38	1	Spontaneous	Live birth	3200	3.2	61.91	0	0	0	0	1	1	1	1									1	0	1
2.808	0	30	3	150	1	4	3	0.00955387	16.1429	35.7143	1	Spontaneous	Live birth	2500	2.5	37.39	0	0	1	0	1	0	0		0								0	0	0	16.1429	52.8	23.4667	13.7	1	90.0802	281.721	4.0089	73.9975	4.62406	6.06757	9.48024	50.1501	6.77613
2.809	0	26	3	155	2	8	2	-0.72896	23	39.7143	2	Spontaneous	Live birth	2600	2.6	4.809	0	1	0	0	0	1	0	0									0	0	0	23	60.3	25.0989	13	0	6.69673	170.881	1.60471	22.51	1.82616	1.21487	20.9022	83.8759	1.08112
2.81	1	27	3	150	2	7	2	-0.848287	17.5714	41.5714	2	Spontaneous	Live birth	2000	2	0.03	1	1	0	0	0	0	0	0	0								0	0	0	17.5714	56.9	25.2889	13	0	107.911	53.7831	1.25432	47.9278	1.17873	2.99062	15.982	70.8259	3.60982
2.811	1	23	2	160	1	0	3	1.17596	16.4286	41.4286	2	Spontaneous	Live birth						0	0	0	0	0	0									0	0	0	16.4286	61.3	23.9453	12.6	0	40.2033	92.2297	2.75543	9.73581	3.29716	6.80805	7.78002	28.1202	1.10496
2.812	0	28	2	150	3	10	3	0.301026	21.1429	40.8571	2	Spontaneous	Live birth	3700	3.7	79.56	0	0	0	0	1	0	0	0									0	0	0	21.1429	54.9	24.4	9.5	1	36.6412	1091.26	5.80918	11.6263	2.57986	2.30523	3.98082	276.739	15.0231
2.813	0	32	4	155	2	7	3	0.789515	16.8571	40	2	Spontaneous	Live birth	3700	3.7	85.44	0	0	0	0	0	0	0	0	0								0	0	0	16.8571	53.6	22.3101	12.4	0	26.4569	504.339	2.40683	58.6892	5.51206	3.39721	18.0833	35.2015	41.4272
2.814	0	29	3	150	1	0	2	-0.782491	21.7143	36.4286	2	Spontaneous	Live birth	2900	2.9	70.64	0	0	1	0	0	0	0										0	0	0	21.7143	50.3	22.3556	12.1	0	39.9263	30.6548	3.64203	24.6622	6.46838	4.90695	1.6231	136.974	1.68822
2.815	1	22	2	150	3	10	2	-0.173454	23.5714	37.4286	2	Spontaneous	Live birth	2700	2.7	31.65	0	0	0	0	0	0	0												0	23.5714	56.8	25.2444	10.9	0	14.9966	554.074	5.36784	11.2398	2.18037	1.9053	7.2204	27.3754	5.46641
2.816	1	28	3	160	2	5	1	-1.44962	17.8571	40.1429	1	Spontaneous	Live birth	3520	3.52	61.24	0	0	0	0	0	0	0	0	0								0	0	0	17.8571	60.9	23.7891	14.6		23.1187	214.875	1.65046	32.8521	3.46188	1.30716	7.48262	53.3137	3.91663
2.817	0	23	2	160	3	12	3	3.62722	16.5714	36	2	Spontaneous	Live birth	3720	3.72	99.45	0	0	1	0	0	0	0		0	0							0	1	0	16.5714	74.7	29.1797	12	0	16.5518	200.977	2.01271	36.8861	2.85815	2.20962	6.37098	31.2859	5.83774
2.818	0	29	2	160	2	8	3	3.36771	16.8571	39.8571	1	Spontaneous	Live birth	3800	3.8	84.79	0	0	0	0	0	0	0	0									0	0	0	16.8571	76.3	29.8047	12.3	0	9.3283	374.727	1.79745	50.2675	2.01949	1.26903	25.6919	50.9404	4.38619
2.819	0	25	2	150	2	8	3	1.21358	18.5714	36.8571	1	Spontaneous	Live birth	3280	3.28	83.45	0	0	1	0	0	0	0										0	0	0	18.5714	47.2	20.9778	14.1	0	28.5183	518.006	2.53008	53.7859	5.23422	12.0001	6.54985	86.5119	44.285
2.82	1	32	3	150	3	10	3	-0.0297741	21.2857	37	2	Spontaneous	Live birth	3100	3.1	77.56	0	0	0	0	0	0	0	0									0	0	0	21.2857	53.2	23.6444	12.4	0	67.1332	130.744	2.34536	15.1059	2.28659	1.22543	5.8323	103.985	5.82158
2.821	1	30	4	165	2	8	3	2.19286	25	36	2	Spontaneous	Live birth	2700	2.7	60.34	0	0	1	0	1	0	0										0	0	0
2.822	1	28	3	150	1	0	2	-0.782491	22	39.1429	2	Spontaneous	Live birth	3000	3	34.82	0	0	0	0	1	0	0	0									0	0	0	22	62.2	27.6444	12.5	1	9.3283	234.007	2.18879	16.2191	2.49676	2.22593	16.6678	38.7312	0.390625
2.823	1	27	2	149	1	0	1	-1.60218	22.7143	36.2857	1	Spontaneous	Live birth	3000	3	72.4	0	0	1	0	1	1	0										1	0	1	22.7143	52.8	23.7827	12.4	1	18.0054	292.074	1.75728	68.1525	3.31261	3.00425	9.42405	119.99	4.99646
2.824	0	35	2	160	1	0	1	-1.74586	16.4286	40.4286	1	Spontaneous	Live birth	3800	3.8	80.39	0	0	0	0	0	0	0	0	1								0	0	0	16.4286	55.9	21.8359	11.9	0	27.5019	1005.71	3.6561	55.1569	3.75749	2.21505	10.6001	12.4985	5.85457
2.825	1	28	3	155	2	7	1	-1.54865	20.7143	35.8571	1	Spontaneous	Live birth	3930	3.93	99.58	0	0	1	0	0	0	0										0	0	0	20.7143	65.5	27.2633	13.3	0	106.379	260.755	2.84688	31.7991	4.1461	1.38883	43.0055	50.1501	2.72536
2.826	0	23	2	160	1	0	3	1.46332	17.4286	36	1	Spontaneous	Live birth	3000	3	76.78	0	0	1	0	0	0	0		0								0	0	0	17.4286	57.9	22.6172	13.4	0	9.3283	95.7323	1.63714	25.0408	2.18037	1.87813	7.75638	151.597	0.390625
2.828	0	36	3	160	1	0	3	5.95401	23.7143	36.1429	2	Spontaneous	Live birth	2900	2.9	75.48	0	0	1	0	0	0	0											1	0	23.7143	62.7	24.4922	12.7	0	53.2161	236.711	1.87798	44.2335	7.75455	5.41547	18.8337	90.1536	3.24331
2.829	1	28	3	150	2	5	3	2.24328	21.4286	37.7143	2	Spontaneous	Live birth	2600	2.6	18.67	0	0	0	0	0	0	0	0									0	0	0	21.4286	63	28	11.3	0	9.3283	64.8011	1.20209	28.0781	4.57663	4.24907	3.87327	21.9045	6.22259
2.83	0	24	3	166	1	0	2	-0.178775	19.8571	39.1429	2	Spontaneous	Live birth	2600	2.6	7.04	0	1	0	0	1	0	0	0	0								0	0		19.8571	55	19.9594	12.4	1	16.5518	705.345	5.28124	14.181	3.41224	2.80807	11.7888	121.228	18.0228
2.831	0	25	3	160	1	4	2	-0.277805	17	40.71	1	Spontaneous	Live birth	3200	3.2	23.9	0	0	0	0	0	0	0	0	0								0	0	0	17	57	22.2656	12.4	0	14.9966	172.505	1.79745	25.6091	1.80178	3.91709	5.47647	91.3694	0.564115
2.832	1	29	3	160	2	8	2	-1.15302	22.8571	37.2857	2	Spontaneous	Live birth	2600	2.6	24.66	0	0	0	0	0		1	1	1	1							0	1	0	22.8571	59.6	23.2812	12.7	0	4.602	111.947	1.77066	16.963	3.36248	0.727193	4.84276	76.8406	1.27076
2.833	1	35	3	150	1	4	3	1.60846	24.5714	38	2	Spontaneous	Live birth	3000	3	52.61	0	0	0	0	0	1	1	1									1	0	0
2.834	0	27	2	155	1	0	1	-1.60218	17.2857	39.57	2	Spontaneous	Live birth	3100	3.1	39.13	0	0	0	0	0	0	0	0									0	0	0	17.2857	51	21.2279	11.8	0	6.76254	3043.37	3.85339	11.6057	3.70848	0.957826	12.7137	51.7311	11.4908
2.835	1	32	3	165	1	0	1	-1.60218	19	36.4286	1	Spontaneous	Live birth	3300	3.3	88.53	0	0	1	0	1	0	0										0	0	0	19	68	24.977	11.8	1	45.1557	1139.4	2.55752	13.443	3.65937	5.43208	9.73171	49.3602	2.69347
2.837	0	30	3	160	1	0	1	-1.60218	16.5714	39.4286	1	Spontaneous	Live birth	3400	3.4	59.38	0	0	0	0	1	0	0	0											0	16.5714	62	24.2188	12.2	1	35.8594	1912.34	3.18005	23.9058	1.74672	0.765747	27.4715	22.6861	2.87742
2.838	0	28	3	150	1	0	1	-1.4585	20	38.1429	2	Spontaneous	Live birth	3150	3.15	65.01	0	0	0	0	0	0	0	0	0								0	0	0	20	55.2	24.5333	12.5	0	11.4493	57.507	1.90487	18.3617	2.80698	3.48466	11.2523	165.696	5.74312
2.839	0	30	3	165	1	3	2	-1.2512	20.7143	37	2	Spontaneous	Live birth	2800	2.8	50.1	0	0	0	0	0		0		0										0	20.7143	55.6	20.4224	11.3	0	30.475	740.174	4.45645	31.1297	3.36248	1.75043	10.3966	135.31	1.1392
2.84	0	27	2	150	3	11	2	-0.789328	16.5714	41.14	2	Spontaneous	Live birth	2900	2.9	9.949	0	1	0	0	0	0	0	0	0								0	0	0	16.5714	62.1	27.6	13.6	0	11.4493	78.8795	2.65374	22.2078	3.26262	4.56526	7.86683	42.4639	9.47878
2.842	1	22	2	150	2	8	2	-1.29465	19.2857	40.1429	2	Spontaneous	Live birth	2900	2.9	15.77	0	0	0	0	0	0	0	1	0	0							1	0	0	19.2857	62	27.5556	13.9	0	14.9966	212.112	2.31126	23.4336	2.75567	1.00707	12.7565	85.2998	6.31437
2.843	1	24	3	155	2	8	3	1.02718	20.5714	39.7143	2	Spontaneous	Live birth	3100	3.1	37.28	0	0	0	0	0	0	0	0									0	0	0	20.5714	70	29.1363	13.3	0	43.7088	61.1782	2.57812	26.178	3.36248	3.58856	18.2192	57.2768	2.41356
2.844	1	22	2	169	1	0	1	-1.60218	24.7143	38	2	Spontaneous	Live birth	3300	3.3	79.03	0	0	0	0	1	0	0	1									1	0	0
2.845	1	22	2	149	1	0	2	-0.875752	21	36.8571	1	Spontaneous	Live birth	3100	3.1	71.28	0	0	1	0	1	0	0	1	1	0							0	0	0	21	53	23.8728	10.9	1	11.4493	111.947	2.43418	49.4871	1.63577	3.67884	17.2246	17.994	4.61757
2.846	0	28	2	150	2	5	1	-1.71611	21.7143	36.5714	2	Spontaneous	Live birth	3100	3.1	83.13	0	0	1	0	1	0	0										0	0	0	21.7143	57	25.3333	11.6	1	12.3802	240.386	5.42411	18.1762	3.36248	2.43797	12.4176	63.24	14.0773
2.847	1	29	3	160	2	5	2	-0.424226	17.8571	40.1429	1	Spontaneous	Live birth	3300	3.3	39.72	0	0	0	0	1	0	0	0	0								0	0	1	17.8571	55	21.4844	12.5	1	20.5621	30.6548	4.27502	15.1131	2.61352	3.97247	23.5633	68.2333	17.7805
2.848	0	35	4	155	2	7	1	-1.40497	20.1429	39.4286	1	Spontaneous	Live birth	3060	3.06	26.8	0	0	0	0	0	0	0	0									0	0	0	20.1429	51	21.2279	13.5	0	26.4569	729.658	3.12435	23.528	1.41017	1.56834	3.87327	101.944	0.914514
2.849	0	35	4	155	2	8	3	0.235195	18	38.71	1	Spontaneous	Live birth	2500	2.5	4.059	0	1	0	0	0	0	0	0										0	0	18	54	22.4766	14.1	0	207.18	273.901	1.57065	44.2335	1.85658	2.37271	12.1368	80.0579	8.18712
2.85	0	36	4	150	1	0	3	0.871631	19.8571	37.8571	2	Spontaneous	Live birth	3500	3.5	90.76	0	0	0	0	1	0	0	0									0	0	0	19.8571	59	26.2222	11.6	1	27.5019	624.722	4.77805	45.9818	1.69139	4.11729	11.0748	170.56	4.28729
2.852	1	24	3	160	2	5	1	-1.40497	20.2857	35.2857	2	Spontaneous	Live birth	2000	2	10.62	1	0	1	0	1	0	0										0	0	0	20.2857	63.2	24.6875	13.1	1	21.9766	119.55	3.43144	36.199	4.22877	7.8307	24.1752	63.8074	4.42398
2.853	0	24	2	160	2	6	1	-1.69233	19.8571	39.8571	2	Spontaneous	Live birth	3000	3	26.07	0	0	0	0	0	0	0	0									0	0	0	19.8571	61.7	24.1016	11.3	0	16.9911	97.3375	1.54966	20.8786	3.35427	3.1981	7.22424	8.12759	0.390625
2.854	0	28	2	165	1	0	3	1.83002	20.1429	38.86	1	Spontaneous	Live birth	3200	3.2	48.37	0	0	0	0	0	1	0										0	0	0	20.1429	64.9	23.8384	11.4	0	40.9465	164.28	2.05378	23.9901	1.70632	2.87848	25.3906	103.197	5.12186
2.855	1	32	3	155	1	0	1	-1.62596	20.8571	41.4286	2	Spontaneous	Live birth	3000	3	13.79	0	0	0	0	0	0	1	1									0	0	0	20.8571	53.3	22.1852	11.4	0	71.4372	3104.97	4.09983	30.0674	2.80419	7.3952	5.36607	62.2537	4.17717
2.857	1	30	3	155	2	5	2	-1.10024	16.1429	40.1429	1	Spontaneous	Live birth	3000	3	15.09	0	0	0	0	1	0	0	0	0	0							0	0	0	16.1429	56	23.3091	10.6	1	382.967	389.946	1.90671	101.216	3.892	1.88277	21.6415	44.344	9.75325
2.858	1	25	3	151	1	4	3	1.46332	16.7143	38.7143	2	Spontaneous	Live birth	3000	3	41.05	0	0	0	0	0	0	0	0	0								0	0	0	16.7143	60	26.3146	13.2	0	6.31782	55.9779	0.476697	9.60817	1.97493	2.01654	19.7923	33.1508	0.390625
2.859	1	21	2	150	2	5	2	-1.2967	15.8571	39.7143	2	Spontaneous	Live birth	3000	3	27.65	0	0	0	0	1	0	0	1	1								0	1	0	15.8571	40	17.7778	12	1	234.9	30.6548	2.66369	13.5755	3.45288	3.24789	2.36578	28.6437	9.33832
2.86	1	28	4	150	2	8	2	-0.846002	22.2857	36	2	Spontaneous	Live birth	2700	2.7	60.34	0	0	1	0	0	0	0		0								0	0	0	22.2857	52	23.1111	11.4	0	15.5845	2179.49	1.88007	28.4934	4.1809	2.58775	3.93336	75.5181	2.46
2.861	1	31	4	150	1	0	3	5.73123	15.4286	39.43	1	Spontaneous	Live birth						0	0	1	1	1	0												15.4286	55	24.4444	12.1	1	104.333	392.301	3.81724	55.8565	4.56185	2.4044	12.7809	5.30986	3.23501
2.862	0	27	2	155	2	5	3	1.38161	24.7143	40	2	Spontaneous	Live birth	3800	3.8	89.96	0	0	0	0	1	0	0	0									0	0	0	23.5714	70	29.1363	12.3	1	8.69795	66.8443	1.21191	16.8258	3.10592	4.77649	45.6174	140.615	1.29185
2.863	0	24	3	154	2	6	1	-1.54865	24.2857	38	1	Spontaneous	Live birth	2900	2.9	32.9	0	0	0	0	0	1	0										0	0	0
2.864	0	33	4	155	1	0	1	-1.60218	24.1429	36	2	Spontaneous	Live birth	2500	2.5	39.32	0	0	1	0	0	0	0										0	0	0
2.865	1	30	3	155	2	8	3	3.08035	17.1429	38.7143	1	Spontaneous	Live birth	2600	2.6	6.64	0	1	0	0	1	0	1	1	0								0	0	0	17.1429	50	20.8117	13.4	1	24.1974	337.229	4.21331	29.5751	2.34273	3.20334	12.5329	24.9115	5.48663
2.866	0	25	2	155	2	8	2	-1.10024	18.8571	39	2	Spontaneous	Live birth	3200	3.2	57.27	0	0	0	0	0	0		0	0								1	0	0	18.8571	55	22.8928	14.4	0	8.69795	172.869	1.65483	26.3355	2.90525	1.79616	9.07796	69.2599	1.08982
2.868	1	27	3	155	2	6	3	3.52689	19	38.7143	2	Spontaneous	Live birth	2800	2.8	22.08	0	0	0	0	0	0	0	0									0	0	0	19	61	25.3902	12.5	0	23.1051	66.8443	0.906639	14.1469	3.892	2.20004	22.4838	24.1678	1.17078
2.869	0	23	2	150	2	5	3	0.683608	23.8571	39.2857	2	Spontaneous	Live birth	3200	3.2	53.27	0	0	0	0	0	0	0	1									0	0	0	23.8571	55	24.4444	12	0	8.69795	36.6144	0.881531	15.2925	1.20656	1.2119	25.476	113.59	3.14994
2.87	0	30	3	150	2	8	3	2.65834	17	38.71	2	Spontaneous	Live birth	2900	2.9	31	0	0	0	0	0	0	0	0	0								0	0	0	17	58	25.7778	10.1	0	10.6978	30.6548	1.0584	20.2974	1.86814	2.11092	8.38974	21.5732	1.60943
2.871	0	26	2	150	2	7	1	-1.69233	21.1429	39.5714	1	Spontaneous	Live birth	3500	3.5	66.56	0	0	0	0	0	0	0	0									0	0	0	21.1429	58	25.7778	10.9	0	6.31782	32.4733	1.02029	29.8704	3.5511	2.18955	12.4233	140.21	0.969592
2.872	1	26	2	155	2	8	1	-1.54865	22.7143	42.5714	2	Spontaneous	Live birth	3400	3.4	39.09	0	0	0	0	0	0	0										0	0	0	22.7143	55	22.8928	11.4	0	6.31782	44.592	0.695127	8.85977	3.15581	1.67799	10.7068	88.3116	0.748786
2.873	1	28	2	150	2	7	2	-1.15302	24.8571	38.86	2	Spontaneous	Live birth	2900	2.9	29.04	0	0	0	0	0	0	0	1	0
2.874	0	24	3	152	2	8	2	-1.2967	19.4286	39.5714	2	Spontaneous	Live birth	2500	2.5	3.05	0	1	0	0	0			0									0	0	0	19.4286	54.1	23.4159	11	0	12.4702	285.063	2.41823	36.3976	3.00582	3.28982	16.5259	152.415	3.03335
2.875	1	30	3	150	3	10	3	0.142336	23.8571	40.14	1	Spontaneous	Live birth	3500	3.5	59.37	0	0	0	0	1	0	0	0	1								0	0	0	23.8571	52.1	23.1556	13.4	1	13.8444	415.739	2.80362	20.2211	1.31911	3.2192	3.00457	118.243	1.97228
2.876	0	23	2	155	1	4	1	-1.60218	22.1429	40.8571	1	Spontaneous	Live birth	3200	3.2	22.5	0	0	0	0	0		0	0										0	0	22.1429	60.7	25.2653	10.6	0	4.602	30.6548	0.548774	6.07975	3.10592	1.61755	10.1561	74.3426	2.63587
2.877	0	32	4	150	2	5	2	-0.848287	19.5714	40.4286	2	Spontaneous	Live birth	2900	2.9	13.78	0	0	0	0	0	0	0	0									0	0	0	19.5714	60.8	27.0222	14	0	10.6978	30.6548	1.93339	21.6547	0.975406	3.69887	14.4436	101.006	11.3721
2.879	0	28	3	150	2	5	2	-0.188865	19.5714	41	2	Forcep/vaccuum	Live birth	3300	3.3	42.72	0	0	0	0	0	0	0	0	0	0							0	0	0	19.5714	61.7	27.4222	12.7	0	12.4702	618.127	1.51036	38.3861	2.95559	2.06111	20.0083	3.95477	1.10317
2.88	1	26	2	160	1	0	1	-1.60218	21.4286	37.14	1	Spontaneous	Live birth	3000	3	57.71	0	0	0	0	0	1	0	0	0								0	0	0	21.4286	64	25	9.5	0	16.9911	167.154	3.13913	17.4024	2.65163	3.96132	4.24031	123.231	17.0797
2.881	1	26	4	155	1	0	2	-1.35023	16	38.8571	2	Spontaneous	Live birth	2900	2.9	29.04	0	0	0	0	0	0	0	0									0	0	0	16	58	24.1415	13	0	15.5845	70.3734	2.1882	24.8685	3.42827	1.58075	11.306	23.0543	1.01349
2.883	1	20	2	160	1	0	2	-1.35023	22.4286	38.2857	1	Spontaneous	Live birth	3000	3	37.78	0	0	0	0	0	0	0	0									0	0	0	22.4286	65.5	25.625	10.7	0	14.7307	174.935	1.24536	8.11644	1.76003	1.91945	7.56887	42.2526	84.2273
2.884	0	24	2	150	2	5	2	-1.01632	21.2857	39.2857	2	Spontaneous	Live birth	2800	2.8	16.19	0	0	0	0	0	0	0	0	0		0						0	0	0	21.2857	51.6	22.9333	9.69	0	13.8444	102.837	0.77106	28.4248	1.70632	1.09821	5.39389	33.1517	1.73445
2.885	0	29	3	150	3	10	3	2.83928	19.1429	40.57	1	Spontaneous	Live birth	3980	3.98	88.83	0	0	0	0	0	0	0	0									0	0	0	19.1429	55	24.4444	12.9	0	62.4184	103.765	2.27622	15.9186	2.18793	2.50311	18.081	36.8597	1.24931
2.886	1	26	3	160	3	10	3	2.66717	23	39.57	2	Spontaneous	Live birth	2400	2.4	1.69	1	1	0	0	0	0	0	0									0	0	0	23	62	24.2188	12.2	0	25.1705	371.822	2.26118	21.9225	0.515745	1.98264	4.65907	82.4094	2.00309
2.887	1	25	3	160	3	10	3	7.25365	24.7143	38	1	Spontaneous	Live birth	3250	3.25	66.36	0	0	0	0	0	0	0										0	0	0
2.888	0	28	3	160	2	5	1	-1.40497	21.2857	39.2857	1	Spontaneous	Live birth	3500	3.5	70.06	0	0	0	0	0	0	0	0	0								0	0	0	21.2857	57	22.2656	10.9	0	22.9223	186.292	2.51781	24.8423	2.63999	1.79104	5.02673	58.8813	3.46255
2.89	1	25	2	160	1	0	1	-1.62596	19.5714	38.14	1	Spontaneous	Live birth	2900	2.9	30.67	0	0	0	0	1	0	0	0	0								0	0	0	19.5714	55	21.4844	11	1	12.8254	130.464	2.24614	18.3016	2.034	1.38083	15.6067	53.0455	2.28289
2.891	0	30	4	150	1	0	2	-0.242397	24.4286	36	1	Spontaneous	Live birth	2600	2.6	41.09	0	0	1	0	0	0	1										0	0	0	23.2857	51	22.6667	12	0	20.0481	30.6548	1.68359	11.7319	2.28938	4.30842	2.72149	224.082	3.73003
2.892	1	27	3	155	1	0	3	7.14446	20.8571	37.14	2	Spontaneous	Live birth	3300	3.3	87.82	0	0	0	0	0	0	0	0									0	0	0	20.8571	57	23.7253	12.3	0	12.8254	149.626	2.30634	20.8621	1.34165	1.6494	14.1713	80.2957	2.41011
2.893	1	29	4	150	1	0	2	-1.35023	24.4286	40	1	Spontaneous	Live birth	4200	4.2	96.66	0	0	0	0	0	0	0	0									0	0	0
2.894	1	30	4	150	1	0	2	-1.15377	22.2857	38.5714	2	Spontaneous	Live birth	2700	2.7	16.2	0	0	0	0	0	0	0	1									0	0	0	22.2857	60	26.6667	11.3	0	36.2004	1551.71	2.79147	30.0806	2.11119	1.06102	42.6484	183.017	4.42201
2.895	0	33	3	170	3	13	3	13.4739	24.7143	39	1	Spontaneous	Live birth	3440	3.44	68.68	0	0	0	0	0	0	0	0									0	0	1
2.896	0	24	3	150	3	12	3	2.74837	24.8571	38	1	Spontaneous	Live birth	3250	3.25	66.36	0	0	0	0	0		0	1	0								0	0	1	23.8571	53	23.5556	12	0	19.1523	140.126	1.30994	11.321	1.66701	1.63053	3.76492	227.855	2.90523
2.897	1	29	3	160	2	5	1	-1.54865	24	38.8571	2	Spontaneous	Live birth	2500	2.5	5.12	0	1	0	0	0	0	0	0	0								0	0	0
2.899	1	25	2	150	2	6	3	1.26636	24.2857	36	2	Spontaneous	Live birth	2800	2.8	69.73	0	0	1	0	0	1	0		1								1	1	1	23.4286	61	27.1111	9.5	0	14.6216	226.955	2.48752	9.54353	2.72674	1.75914	8.10209	136.459	1.17408
2.9	1	24	3	150	1	0	1	-1.60218	21.7143	36.8571	2	Spontaneous	Live birth	3000	3	71.91	0	0	1	0	0	0	0	0									0	0	0	21.7143	49	21.7778	10.8	0	24.0682	4184.3	3.12868	20.6854	1.06027	1.6093	2.3641	72.2875	2.28363
2.901	0	33	4	150	1	0	3	0.882028	24.7143	38	2	Spontaneous	Live birth	3100	3.1	62.53	0	0	0	0	1	0	0										1	1	0
2.902	0	33	3	155	2	6	1	-1.40497	22.2857	40.1429	1	Spontaneous	Live birth	3100	3.1	21.89	0	0	0	0	1	0	0	0	1								1	0	0	22.2857	60.5	25.1821	9.6	1	48.2211	93.3235	1.99135	11.6756	0.765753	3.33835	5.80784	96.0005	1.11212
2.905	0	26	3	155	1	4	1	-1.60218	21.7143	32.5714	1	Spontaneous	Live birth	2600	2.6	95.82	0	0	1	0	1	0	0										0	0	1	21.7143	48	19.9792	10.1	1	44.2853	572.973	3.57778	31.5057	2.93455	3.60081	7.02944	53.4079	12.0351
2.906	1	23	2	150	2	6	3	0.0630852	24.8571	36	2	Spontaneous	Live birth	2300	2.29	20.23	1	0	1	0	1	0	0										0	0	0	23.7143	55	24.4444	9.6	1	33.7265	212.653	1.85715	12.5611	2.68943	3.01551	2.5609	202.144	1.67875
2.907	0	28	2	150	1	0	1	-1.74586	21.2857	38.4286	2	Spontaneous	Live birth	2800	2.8	25.7	0	0	0	0	0	0	0	0									0	0	0	21.2857	57	25.3333	11.8	0	26.234	238.239	3.67135	15.389	2.68943	1.51503	5.3387	71.0264	8.72674
2.908	1	27	4	160	1	0	1	-1.4585	17	37.7143	1	Spontaneous	Live birth	2300	2.29	3.5	1	1	0	0	0	0	0	0	1								0	0	0	17	60	23.4375	13.6	0	35.3916	206.867	1.99882	8.65106	2.18893	0.882082	13.5561	29.6368	3.85556
2.909	0	20	2	155	2	9	2	-1.2967	24.1429	38	1	Spontaneous	Live birth	3300	3.3	70.55	0	0	0	0	0	0	0										0	0	1	22.8571	52	21.6441	11.9	0	92.0803	1660.04	2.38172	13.7992	2.8311	1.55289	11.0639	27.4596	2.96016
2.91	1	25	2	155	2	8	2	-1.2967	19.2857	37.5714	1	Spontaneous	Live birth	3060	3.06	55.88	0	0	0	0	0	0		0	0								0	0	0	19.2857	54	22.4766	9.69	0	44.9607	180.312	1.70857	5.21712	1.79182	0.988645	2.39159	63.9839	5.23769
2.911	0	24	2	150	1	0	1	-1.48291	22.4286	38.4286	2	Spontaneous	Live birth	2800	2.8	25.7	0	0	0	0	0	0	0	0									0	0	0	22.4286	50	22.2222	9.1	0	52.5066	355.368	3.65574	3.16461	2.51506	0.208738	6.2107	65.0643	3.63421
2.912	1	29	3	155	2	5	3	0.487146	19.5714	39.1429	2	Spontaneous	Live birth	2500	2.5	4.15	0	1	0	0	0	0	0	0	0	0							0	0	0	19.5714	51	21.2279	14	0	28.2606	588.814	1.50144	11.1436	2.24409	4.97008	2.85198	42.8389	2.06501
2.914	1	21	2	150	1	0	1	-1.49391	17.7143	31.71	2	Spontaneous	Live birth	2700	2.7	99.69	0	0	1	0	0	0	1										1	1	1	17.7143	49	21.7778	12.2	0	8.35522	132.087	1.97642	19.0077	4.33519	2.9244	6.32912	83.7015	1.90943
2.916	1	21	2	150	2	6	3	1.22949	21.2857	36.1429	2	Spontaneous	Live birth	3200	3.2	91.92	0	0	1	0	0	1	0												0	21.2857	52	23.1111	12.9	0	16.2493	407.916	4.7632	8.65106	3.48959	1.38084	4.03276	158.363	27.7026
2.917	0	30	3	150	2	7	2	-0.956558	18.8571	40.8571	1	Cesarean section	Live birth	3900	3.9	83.18	0	0	0	0	0	0	0	1										1		18.8571	53	23.5556	11.2	0	50.7059	2479.35	1.68633	6.31151	1.73327	1.27187	3.56722	27.8955	8.43348
2.918	1	28	3	150	2	8	2	-0.980911	22.4286	40.2857	1	Spontaneous	Live birth	3900	3.9	86.91	0	0	0	0	0	0	0	0	0	1							0	0	0	22.4286	64.5	28.6667	12	0	8.35522	174.284	0.884703	4.6646	1.04393	0.534645	5.28786	48.232	2.31404
2.919	0	27	2	160	2	7	2	-0.848287	16.5714	38.4286	2	Spontaneous	Live birth	2700	2.7	17.68	0	0	0	0	0	0	0	0	0	0	0						0	0	0	16.5714	77	30.1172	11.6	0	20.4732	1331.16	1.87204	21.0388	2.02125	2.00469	27.3699	15.9947	2.73112
2.92	1	28	4	155	1	0	2	-1.20655	23.4286	35.86	1	Spontaneous	Live birth	2800	2.8	63.2	0	0	1	0	0	0	0										0	0	0	23.4286	49	20.3954	11.6	0	6.6274	728.647	1.75351	14.2898	2.30895	1.49531	4.07262	32.6482	5.35938
2.921	1	22	2	160	2	8	3	3.42003	17.2857	37.29	1	Spontaneous	Live birth	2800	2.8	35.6	0	0	0	0	0	0	0	0												17.2857	67	26.1719	12.3	0	11.0776	393.529	2.14458	16.6187	3.06278	1.107	13.8687	11.9573	7.64375
2.922	0	26	2	150	2	6	3	0.235195	20.1429	36.2857	2	Spontaneous	Live birth	2700	2.7	54.27	0	0	1	0	0		0		0								0	0	0	20.1429	58	25.7778	13.3	0	15.9055	267.74	3.34826	7.385	1.94676	1.31728	5.81443	29.1569	1.66059
2.923	0	33	4	150	2	5	2	-0.678541	19.2857	37.5714	1	Spontaneous	Live birth	2900	2.9	40.17	0	0	0	0	0	0	0		0								0	0		19.2857	53.8	23.9111	12.2	0	11.0776	170.944	1.17045	10.5552	1.57715	1.50469	8.32604	41.1864	1.06222
2.924	1	24	3	160	2	5	2	-1.2967	21.7143	37.5714	1	Spontaneous	Live birth	3000	3	50.04	0	0	0	0	0	0	0	0	0								0	0	0	21.7143	59.8	23.3594	12.3	0	42.0632	447.06	3.1376	20.2243	2.75924	2.04403	14.6296	63.826	13.69
2.925	1	25	2	150	2	7	2	-1.2967	22.7143	39	2	Spontaneous	Live birth	2600	2.6	7.76	0	1	0	0	0		0	0									0	0	0	22.7143	59.6	26.4889	14.6	0	24.2222	199.659	1.74012	8.61414	1.06878	0.445174	2.42812	48.1873	0.523376
2.926	0	21	3	150	1	0	1	-1.62596	20.5714	36.4286	2	Spontaneous	Live birth	2900	2.9	70.64	0	0	1	0	0	0	0		0	0								1		20.5714	50.9	22.6222	12.9	0	69.8818	944.76	2.26019	24.7663	1.92237	6.20462	5.325	136.435	0.835949
2.927	1	31	3	152	1	4	2	-1.06287	17.8571	39.5714	2	Spontaneous	Live birth	3400	3.4	68.52	0	0	0	0	0	0	0	0	0	0							0	0	0	17.8571	62	26.8352	12.7	0	30.7555	366.754	4.21765	16.2596	2.96974	1.88578	15.8435	14.3341	4.81952
2.928	1	28	3	150	2	5	1	-1.54865	20.8571	35.7143	1	Spontaneous	Live birth	3366	3.37	95.08	0	0	1	0	0	0	1		0								0	0	0	20.8571
2.929	0	25	2	155	2	8	2	-1.12459	17.4286	38.4286	1	Spontaneous	Live birth	2500	2.5	5.13	0	1	0	0	0	0	0	0									0	0	0	17.4286	59	24.5578	12.6	0	29.8898	544.463	2.33524	11.0865	2.06823	0.374956	3.2561	9.55604	1.28537
2.931	1	30	4	150	2	5	1	-1.71611	23	39.8571	2	Spontaneous	Live birth						0	0	0	0	0	0										0		23
2.933	0	31	3	150	2	8	3	0.539929	15.7143	41.4286	1	Spontaneous	Live birth	3400	3.4	34	0	0	0	0	0	0	0	0									0	0	0	15.7143	56	24.8889	11.5	0	11.0776	508.297	1.95513	20.4053	2.40448	4.058	24.0906	16.6945	1.41357
2.934	1	33	2	165	3	12	3	12.4675	20	37.2857	2	Spontaneous	Live birth	3340	3.34	88.42	0	0	0	0	0	0	0											0	1	20	89	32.6905	10	0	29.8898	441.187	2.30793	35.4328	2.40448	0.496554	35.0515	60.2961	3.73985
2.935	1	25	2	150	2	6	2	-1.2967	19.5714	36.4286	2	Spontaneous	Live birth	2500	2.5	30.34	0	0	1	0	0	0	0	0									0	0	0	19.5714	53	23.5556	9.69	0	24.2222	311.782	4.16004	43.2545	2.06823	5.04792	7.51517	45.0735	4.9318
2.936	1	24	2	155	1	0	1	-1.60218	21.1429	39	1	Spontaneous	Live birth	3300	3.3	55.99	0	0	0	0	0	0	0	0	1	0	0						0	0	0	21.1429	61	25.3902	12	0	58.5873	267.74	1.54004	18.5985	1.92237	1.79855	12.8037	52.0855	2.33197
2.937	0	22	2	150	1	0	2	-0.242397	18.7143	37.7143	1	Spontaneous	Live birth	2800	2.8	28.44	0	0	0	0	0	0	0	0									0	0	0	18.7143	51	22.6667	12.4	0	11.0776	185.43	1.50019	7.20982	1.82447	2.7263	6.1614	53.2564	4.08365
2.94	0	19	2	150	1	0	1	-1.60218	17.2857	39.2857	1	Spontaneous	Live birth	3500	3.5	70.06	0	0	0	0	0	0	0	1	0								0	0	0	17.2857	45.3	20.1333	11.6	0	32.4336	427.018	7.09156	16.2596	2.4996	2.23113	2.68528	42.5463	4.40175
2.941	0	32	3	155	2	8	3	14.3543	22.1429	38.4286	1	Spontaneous	Live birth	3500	3.5	79.84	0	0	0	0	0	0	0	0									0	0	0	22.1429	68	28.3039	10.9	0	17.2778	369.206	1.88776	19.6818	1.87349	1.93298	24.8904	112.822	5.81727
2.942	1	35	4	150	2	6	3	8.63185	18.4286	39.2857	1	Spontaneous	Live birth	2900	2.9	16.46	0	0	0	0	0	0	0	0									0	0	0	18.4286	62	27.5556	12.9	0	4.602	185.43	0.909566	10.5552	1.82447	0.738853	5.67413	46.2407	1.5312
2.943	1	27	3	150	2	5	3	6.33546	14.8571	41.43	1	Spontaneous	Live birth	3400	3.4	34	0	0	0	0	0	0	0	0	0	0	0	0								14.8571	54.6	24.2667	12.8	0	11.0776	609.774	1.22294	35.2475	2.35677	2.24061	10.4046	10.7604	0.390625
2.944	0	36	4	167	1	0	1	-1.60218	18.8571	40.2857	2	Spontaneous	Live birth	3300	3.3	50.61	0	0	0	0	0	0	0	0									0	0	0	18.8571	61.3	21.98	12.4	0	20.9713	205.285	1.43392	17.6976	2.26103	1.66439	2.76812	67.3629	2.0747
2.945	1	28	3	160	1	0	2	-1.23033	17.5714	38.5714	2	Spontaneous	Live birth	2900	2.9	33.06	0	0	0	0	0	0	0	0	0								0	0	0	17.1429	62	24.2188	11.7	0	47.8424	293.832	2.14458	31.7359	2.35677	1.22843	8.93372	19.4341	4.81126
2.946	1	25	2	150	3	12	3	2.83928	17	37.5714	2	Spontaneous	Live birth	3600	3.6	95.13	0	0	0	0	0	0	0	0	0								0	0	0	17	70	31.1111	12.7	0	5.74222	388.782	2.03641	18.8587	3.6043	5.91632	26.0658	69.0144	3.39202
2.948	0	23	2	160	1	0	1	-1.37401	18.8571	37.57	2	Spontaneous	Live birth	2500	2.5	13.56	0	0	0	0	1	1	0	0									0	0	0	18.8571	55	21.4844	11.8	1	34.7786	206.753	6.82848	11.3146	2.51011	0.927714	4.9183	4.26025	9.20604
2.949	1	19	2	150	1	0	1	-1.60218	21.4286	36	2	Spontaneous	Live birth	2300	2.29	20.23	1	0	1	0	0	0	0		0								0	0	0	21.4286	43	19.1111	14.5	0	29.7318	374.06	3.67598	7.63521	1.73671	1.49851	0.46563	4.26025	2.61854
2.951	0	21	3	150	1	3	1	-1.37401	20.7143	34.7143	2	Spontaneous	Live birth	2448	2.45	64.53	1	0	1	0	0	0	0											0	0	20.7143
2.952	1	35	3	165	1	0	1	-1.60218	16.5714	36.7143	2	Spontaneous	Live birth	2600	2.6	34.77	0	0	1	0	0	0	0	0	0								0	0	0	16.5714	58	21.3039	11.5	0	344.395	227.448	2.48588	12.8629	1.52721	0.664351	14.207	19.8245	0.390625
2.953	0	30	3	150	1	0	1	-1.4585	22.1429	35.1429	2	Spontaneous	Live birth	3300	3.3	98.28	0	0	1	0	0	0	0		0								0	0	0	22.1429	59	26.2222	10.7	0	23.2542	514.06	2.4227	25.1373	2.32966	1.32911	6.27509	108.943	0.390625
2.954	0	38	4	150	1	4	2	-0.477758	20.8571	39.5714	2	Spontaneous	Live birth	3000	3	29.31	0	0	0	0	0	0	0	0	0	0							0	0	0	20.8571	66	29.3333	12.7	0	13.1954	98.0512	2.57862	12.9815	1.24833	0.865985	16.9775	45.2674	3.01671
2.955	1	22	2	158	2	5	1	-1.57243	15	39.7143	1	Spontaneous	Live birth	3000	3	18.94	0	0	0	0	0	0	0	0									0	0	0	15	45	18.026	11.8	0	12.8189	1231.42	3.4846	40.1136	1.60476	1.38776	2.27065	10.9575	1.77502
2.956	1	35	4	155	1	0	1	-1.60218	26.2857	36	2	Spontaneous	Live birth	2740	2.74	64.23	0	0	1	0	0	0	0											0
2.957	1	30	3	150	1	0	2	-1.20655	16.7143	37.8571	1	Spontaneous	Live birth	3400	3.4	79.62	0	0	0	0	0	0	0	0									0			16.7143	50	22.2222	10.9	0	9.40084	30.6548	1.40329	8.55389	2.28093	2.98535	2.43251	69.1916	2.52752
2.958	0	30	4	156	2	6	3	1.40958	23.8571	38.86	2	Spontaneous	Live birth	2800	2.8	20.45	0	0	0	0	0	0	0	0									0	1	0	23.8571	63	25.8876	11.4	0	10.3595	63.7887	0.93029	22.4606	1.60476	2.64286	14.9998	108.527	2.95977
2.959	0	26	2	150	3	10	2	-0.173454	17.7143	38.5714	1	Spontaneous	Live birth	3500	3.5	78.31	0	0	0	0	1	0	0	0	0	0							0	0	1	17.7143	61.3	27.2444	11.9	1	33.3557	351.619	4.14356	15.0843	3.54311	5.73326	35.464	140.972	6.34237
2.96	1	23	2	158	1	0	1	-1.4585	25.4286	39	1	Spontaneous	Live birth	3300	3.3	55.99	0	0	0	0	1	0	0		0								1	0	1
2.961	0	24	2	160	2	8	3	1.7688	19.5714	38.7143	2	Spontaneous	Live birth	3060	3.06	47.28	0	0	0	0	0		1	0	1								0	0	0	19.5714	47.3	18.4766	12.6	0	35.8812	115.192	1.19983	25.6819	1.56351	1.28637	1.2018	76.4604	47.817
2.962	1	28	4	150	1	0	1	-1.60218	21.2857	39.2857	1	Spontaneous	Live birth	2800	2.8	10.96	0	0	0	0	0	0	0	0									0	0	0	21.2857	53.3	23.6889	12.6	0	6.12265	67.0889	2.66292	8.46344	2.07715	3.50911	4.03092	42.039	3.66264
2.963	1	25	2	157	2	7	1	-1.71611	21.8571	37.8571	1	Spontaneous	Live birth	2800	2.8	26.28	0	0	0	0	1	0	0	0									0	0	0	21.8571	53.3	21.6236	14.4	1	15.8225	395.94	3.02672	6.5851	2.07715	2.38506	8.49944	67.6911	1.43554
2.964	1	30	3	160	2	8	1	-1.40497	22.5714	36.4286	2	Spontaneous	Live birth	3300	3.3	93.17	0	0	1	0	1	0	1	0									0	1	0	22.5714	56.6	22.1094	11.8	1	35.1902	1788.45	9.37683	32.6266	3.70638	4.58418	4.10249	38.5105	28.3218
2.965	1	25	2	150	2	6	2	-0.476225	26.5714	36	2	Spontaneous	Live birth	2900	2.9	77.77	0	0	1	0	0	0	0		0	1	0						0	1	0
2.966	0	30	2	156	2	7	3	0.259548	15.7143	40.7143	1	Spontaneous	Live birth	3400	3.4	42.29	0	0	0	0	0	0	0	0										0		15.7143	43	17.6693	12.1	0	24.1769	2717.99	3.60416	18.4736	2.82785	2.45568	0.278722	25.59	0.390625
2.967	0	24	2	150	2	8	1	-1.54865	23.1429	39.5714	2	Spontaneous	Live birth	3200	3.2	49.4	0	0	0	0	0	0	0	0									0	0	0	23.1429	59.9	26.6222	12.6	0	82.0176	1584.53	2.60268	19.1889	1.92436	4.81577	5.22759	87.7305	3.37846
2.968	0	21	2	155	2	5	3	-0.0032979	17.2857	38.7143	1	Spontaneous	Live birth	3300	3.3	60.22	0	0	0	0	0	0	0	0									0	0	0	17.2857	56	23.3091	10.9	0	52.4735	447.051	2.58463	5.73972	3.36716	2.25487	8.90732	6.08155	48.6166
2.969	1	30	2	150	2	6	3	1.94091	17.8571	37.86	1	Spontaneous	Live birth						0	0	0	1	0	1	0											17.8571	48	21.3333	11.9	0	53.514	4160.26	4.47883	7.94886	5.17955	3.93152	4.92569	22.1928	16.3282
2.97	0	27	2	158	2	5	1	-1.69233	15.7143	41.8571	1	Spontaneous	Live birth	3700	3.7	58.88	0	0	0	0	0	0	0	0									0	0	0	15.7143	61.1	24.4752	12.4	0	95.4558	556.606	1.73818	27.228	0.761185	0.717673	10.6362	9.85615	1.77387
2.971	1	21	2	150	1	0	1	-1.60218	21.5714	37.2857	2	Spontaneous	Live birth	3000	3	64.81	0	0	0	0	0	0	0	0									0	0	0	21.5714	54	24	12.2	0	48.1556	138.832	3.06331	27.8659	1.71896	3.41277	2.99525	50.7987	2.47359
2.972	0	23	2	150	2	9	3	1.41004	23.4286	39.4286	1	Spontaneous	Live birth	3100	3.1	30.3	0	0	0	0	0	0	0	0	0								0	0	0	23.4286
2.973	0	22	2	155	2	6	1	-1.44038	23	36.8571	1	Spontaneous	Live birth	3500	3.5	92.62	0	0	1	0	1	0	0	0									1	0	0	23	60.8	25.307	9.4	1	40.214	488.701	10.171	28.9034	2.67764	4.67172	3.47545	150.53	80.32
2.974	1	25	2	150	2	7	2	-1.10024	16.2857	38.4286	2	Spontaneous	Live birth	2500	2.5	7.07	0	1	0	0	0	0	0	0	0	0							0	0	0	16.2857	44.2	19.6444	13.4	0	23.7654	1282.08	2.75163	8.95131	2.26487	3.15064	1.83828	20.5833	0.937322
2.975	0	25	2	154	2	8	1	-1.4339	22.4286	40.86	2	Spontaneous	Live birth	3200	3.2	34.18	0	0	0	0	0	0	0	0												22.4286	58.9	24.8356	10.1	0	15.8225	30.6548	5.72157	14.213	1.45913	9.45055	7.78466	88.0744	1.85071
2.976	1	29	2	155	3	11	3	2.44364	22.2857	38	2	Spontaneous	Live birth	3000	3	52.61	0	0	0	0	1	0	0	0	0								0	0	0	22.2857	68.5	28.5536	11.5	1	23.2542	241.455	3.19781	27.8659	3.02492	1.13171	9.11955	100.89	9.51486
2.977	0	22	2	155	2	5	2	-0.956558	22.7143	38.14	2	Spontaneous	Live birth	3000	3	50.22	0	0	0	0	0	1	0	1	1											22.7143	58.8	24.4745	13.8	0	25.9507	58.9213	1.972	15.9814	2.02633	2.76067	11.4679	48.8404	20.9348
2.979	1	31	2	155	2	8	3	1.38626	20.4286	38.2857	2	Spontaneous	Live birth	2800	2.8	27.68	0	0	0	0	0	0	0	0	1								0	1	0	20.4286	63	26.2227	10.8	0	10.7937	450.353	9.825	72.1031	2.51806	1.50396	5.96009	35.617	14.524
2.98	0	27	3	150	1	0	1	-1.4585	19.5714	39	2	Spontaneous	Live birth	3100	3.1	47.12	0	0	0	0	1	0	1	0									0	0	0	19.5714	52.6	23.3778	9.9	1	44.0614	1033.69	4.2019	29.5235	0.181264	1.29806	1.12139	20.9154	4.85048
2.981	1	38	4	155	1	0	1	-1.4585	23.2857	39.5714	1	Spontaneous	Live birth	3800	3.8	86.79	0	0	0	0	0	0	0	0									0	1	0	23.2857	75.7	31.5088	11.8	0	34.7786	1839.32	1.17907	20.9491	0.926079	4.16022	14.9837	151.758	9.06475
2.982	1	28	2	155	1	0	3	1.68634	23.8571	39.7143	2	Spontaneous	Live birth	3500	3.5	75.06	0	0	0	0	1	1	1	0									0	0	0	23.8571	65.2	27.1384	13.8	1	82.7201	172.751	3.49112	7.7886	2.9037	1.94835	5.49101	134.408	2.40237
2.983	0	26	3	160	1	0	1	-1.4585	21.8571	35.2857	1	Spontaneous	Live birth	3400	3.4	97.17	0	0	1	0	0	1	1		0	1							1	1	1	21.8571	65	25.3906	13.1	0	24.039	66.8813	1.8488	16.4362	2.56075	2.07504	2.01653	48.896	3.86944
2.986	0	25	3	155	2	5	1	-1.54865	21.5714	36.7143	2	Spontaneous	Live birth	2900	2.9	65.55	0	0	1	0	0	0	0	0									0	0	0	21.5714	51.7	21.5193	11.1	0	14.9767	43.648	1.68558	7.13988	2.66173	1.60948	1.61918	82.6673	3.17725
2.987	1	34	3	150	3	10	3	4.04254	23	38.1429	1	Spontaneous	Live birth	3660	3.66	90.24	0	0	0	0	0	0	0	0									0	0	0	23	80.8	35.9111	12.8	0	12.4379	1733.19	1.408	38.7599	1.63125	4.29278	29.1077	123.228	9.57776
2.988	1	22	3	150	2	8	3	0.631397	25.4286	38	1	Spontaneous	Live birth	3162	3.16	58.38	0	0	0	0	0	0											0	0	0
2.989	0	32	3	155	2	5	1	-1.54865	17.5714	38.5714	2	Spontaneous	Live birth	2800	2.8	23.83	0	0	0	0	1	1	0	0									0	0	0	17.5714	57.6	23.975	13	1	7.77039	346.259	5.37305	9.80021	2.56075	2.44553	5.16083	36.6523	6.06254
2.99	0	29	3	158	2	7	3	1.23793	18.8571	30.4286	2	Cesarean section	Live birth	1700	1.7	87.22	1	0	1	0	1	0	0										0	0	0	18.8571	60.6	24.275	11.5	1	12.4379	30.6548	21.1725	11.3146	3.11173	2.57232	3.8622	64.868	77.8911
2.991	0	23	3	160	1	0	3	0.0379844	22.2857	35.5714	2	Spontaneous	Live birth	2600	2.6	59.67	0	0	1	0	0	0	0		0	0							0	1	0	22.2857	60.3	23.5547	12.5	0	9.49419	1625.97	1.72048	23.9305	3.16131	2.41739	13.1975	52.9316	1.86769
2.992	1	23	2	145	2	5	1	-1.54865	24.5714	36	2	Spontaneous	Live birth	2500	2.5	39.32	0	0	1	0	0	0	0										0	0	0	22.4286	46	21.8787	12.9	0	5.74222	77.8686	1.22467	7.8007	2.76234	0.944177	6.32558	163.03	2.37624
2.993	1	24	3	155	1	0	1	-1.60218	18.1429	34.1429	2	Spontaneous	Live birth	2500	2.5	80.93	0	0	1	0	0												0	0	0	18.1429	55	22.8928	13.3	0	19.3537	418.862	2.35541	21.9988	0.699366	1.21927	4.30598	65.5572	2.89911
2.994	1	25	2	150	1	0	2	-0.529756	19.5714	37.2857	2	Spontaneous	Live birth	3400	3.4	90.87	0	0	0	0	0	0	0	0									0	0	0	19.5714	43.2	19.2	11.5	0	22.2438	30.6548	1.45406	12.1607	1.36451	1.08706	3.52979	48.0591	0.757972
2.995	0	26	3	150	2	5	3	5.32153	20.8571	35.7143	1	Spontaneous	Live birth	2900	2.9	73.98	0	0	1	0	0	0	0										0	0	0	20.8571	54	24	10.7	0	22.2438	30.6548	2.72512	50.439	1.41825	7.82809	9.84411	35.3478	3.54237
3.001	0	23	1	157	3	10	3	1.61211	23.2857	39.7143	2	Spontaneous	Live birth	2800	2.8	12.81	0	0	0	0	0	0	0	0									0	0	0	23.2857	60	24.3418	11.3	0	27.169	999.975	2.5546	5.29014	1.87349	0.766789	30.2269	133.977	2.92408
3.002	0	21	1	159	2	7	2	-0.72896	21.8571	41.14	1	Spontaneous	Live birth	4080	4.08	90.06	0	0	0	0	0	0	0	0									0	0	0	21.8571	60	23.7332	8.8	0	9.06535	834.165	1.55333	10.2014	0.587332	1.48124	5.87262	29.1569	2.47754
3.003	1	20		160.5	1	4	3	0.23053	22.8571	40.8571	2	Spontaneous	Live birth	2900	2.9	11.31	0	0	0	0	0	0	0	0									0	0	0	22.8571	72	27.95	10.1	0	209.475	143.847	2.61577	25.2047	2.20485	3.5138	28.4979	8.63337
3.004	1	22	1	162	1	0	2	-1.06985	20.1429	40.4286	2	Spontaneous	Live birth	3300	3.3	48.95	0	0	0	0	0	0	0	0									0	0	0	20.1429	54.1	20.6142	11.5	0	151.951	257.141	2.09032	10.3783	1.01666	1.71143	4.52245	17.8701	2.23542
3.005	1	18		154	2	7	2	-1.01632	20.1429	38.7143	1	Spontaneous	Live birth	3100	3.1	40.69	0	0	0	0	1	0	0	0									0	0	1	20.1429	51.3	21.631	8.69	1	19.0005	55.4757	5.23578	18.3371	7.62771	1.7538	2.16842	81.4852	4.17079
3.006	0	20		161	3	11	3	3.6644	19.7143	39.8571	1	Spontaneous	Live birth	3200	3.2	33.85	0	0	0	0	1		1	0									0	0	1	19.7143	61	23.533	7.6	1	192.586	146.478	6.86182	15.7701	3.50429	3.93288	5.61263	83.2683
3.007	1	19	1	156	1	2	1	-1.60218	16.4286	39.57	1	Spontaneous	Live birth	2900	2.9	13.94	0	0	0	0	0	0	0	0									0	0	0	16.4286	46.1	18.9431	10.4	0	46.2526	127.086	1.52034	47.9496	1.99505	1.14672	5.13593	13.3461	2.3471
3.008	1	18		152.8	1	4	1	-1.64683	24.1429	40	1	Spontaneous	Live birth	3300	3.3	41.63	0	0	0	0	1												0	0	1	22.5714	55.7	23.8566	9.3	1	121.602	141.063	4.94482	32.4738	2.4996	2.25485	14.5715	153.735	9.96472
3.01	0	18	1	155.3	2	6	2	-1.05037	21.5714	40.2857	2	Spontaneous	Live birth	2700	2.7	5.74	0	1	0	0	1	0	0	0									0	0	1	21.5714	49.4	20.4826	7.7	1	24.2222	307.955	5.87141	33.86	8.52857	2.76835	8.66624	17.8696	7.39959
3.011	1	22	1	158	1	2	1	-1.62596	17.4286	39.8571	1	Spontaneous	Live birth	3100	3.1	25	0	0	0	0	1	0	0	0									0	0	0	17.4286	62.9	25.1963	10.4	1	15.9055	1581.72	1.56	0.578	2.21278	1.8058	7.38525	23.914	2.79817
3.012	0	21	1	153.2	1	4	1	-1.50315	25	39	2	Spontaneous	Live birth	3000	3	36.82	0	0	0	0	0	0	0	0									0	0	0	23.4286	53.1	22.6244	11	0	27.4889	208.692	1.78178	9.49802	2.28467	1.87526	7.30571	194.254	3.96346
3.013	1	27	1	166	1	2	3	2.04612	16.7143	38.57	2	Spontaneous	Live birth	2800	2.8	23.83	0	0	0	0	1	0	0	0									1	1	1	16.7143	58.3	21.1569	10.6	1	15.8568	30.6548	4.0712	24.4933	1.27469	0.620103	9.8963	4.18051	8.77243
3.014	0	17		146	2	6	3	0.334226	22.8571	38.71	2	Forcep/vaccuum	Live birth	2800	2.8	22.08	0	0	0	0	1	0	0													22.8571	51.7	24.2541	8.3	1	12.8412	131.82	8.44288	48.5092	3.43202	1.2822	11.5456	18.6526	6.28088
3.015	1	21		155	1	3	1	-1.64683	19.7143	38.8571	1	Forcep/vaccuum	Live birth	3000	3	29.14	0	0	0	0	1	0	0	0									0	0	0	19.7143	50.4	20.9781	8.8	1	90.0121	2591.94	9.95716	17.5393	10.3533	2.75346	5.48852	89.4052	25.3479
3.016	0	22		150	1	4	3	1.55306	19.1429	39.4286	1	Spontaneous	Live birth	3000	3	21.96	0	0	0	0	0	0	0	0									0	0	0	19.1429	51.5	22.8889	13.2	0	6.98653	30.6548	1.4552	7.70374	1.23151	2.00333	14.3068	30.1261	1.87433
3.018	0	17		154	2	5	1	-1.44962	15.7143	42.2857	1	Cesarean section	Live birth	3100	3.1	7.84	0	1	0	0	1	1	1	0									1	1	1	15.7143	44.3	18.6794	11.4	1	19.6311	164.567	5.34133	4.64549	2.76282	1.36202	3.45498	3.95477
3.019	1	16		153.3	2	7	2	-0.708365	16.4286	39.8571	2	Spontaneous	Live birth	2200	2.2	0.38	1	1	0	0	0	0	0	0									1	0	1	16.4286	48.1	20.4673	12.7	0	6.98653	662.02	1.44811	25.6632	2.41858	1.66002	12.1849	23.9299	1.44703
3.02	0	17		156	1	2	1	-1.64683	23.2857	41.2857	1	Spontaneous	Live birth	3000	3	8.15	0	1	0	0	0	0	0	0									0	0	0	23.2857	56.5	23.2166	8.5	0	38.6088	404.282	5.71511	10.8502	3.60469	1.24451	6.72468	68.5484	72.3918
3.022	0	16		155	1	4	2	-1.35947	23.2857	33.71	2	Spontaneous	Live birth	3000	3	98.86	0	0	1	0	0		0										0	0	0	23.2857	53.3	22.1852	9.8	0	11.9648	30.6548	3.1203	10.2216	2.73321	4.24472	8.59286	51.4078	7.82997
3.023	1	23	1	149.1	1	3	1	-1.64683	21.2857	38.29	2	Spontaneous	Live birth	2400	2.4	4.67	1	1	0	0	0	1	0	0									0	0	0	21.2857	45.4	20.4221	10.9	0	15.7178	30.6548	2.41681	11.4785	2.73321	0.405305	5.63199	37.4706	2.21867
3.024	0	22	1	161	3	12	3	8.93839	18.7143	38.7143	2	Spontaneous	Live birth	3200	3.2	61.33	0	0	0	0	0	0	0	0									0	0	1	18.7143	87.5	33.7564	11.5	0	11.9648	171.831	1.08099	48.8907	2.59908	1.57319	40.6826	30.8995	7.49265
3.025	0	22	1	166	2	7	3	11.0086	24.1429	37	1	Spontaneous	Live birth	3700	3.7	96.41	0	0	0	0	0	0	0	0									0	0	0	23.5714	51.8	18.7981	9.8	0	31.0327	960.654	1.90267	8.75356	2.82207	2.00333	13.7026	191.245	2.44218
3.026	1	18		163	3	11	3	3.41514	17.7143	39.4286	1	Spontaneous	Live birth	3100	3.1	30.3	0	0	0	0	1	0	0	0									0	0	0	17.7143	59.3	22.3192	9.5	1	25.5076	788.144	2.60307	45.7864	4.97905	2.8228	29.0273	28.1918	3.41666
3.027	1	17		164	2	6	1	-1.5933	16.1429	40.8571	2	Spontaneous	Live birth	2400	2.4	0.71	1	1	0	0	0	1	0	0									0	0	1	16.1429	41.5	15.4298	8.9	0	74.9892	2427.21	2.27374	62.5314	3.21698	1.2217	1.06248	10.9817	2.46841
3.028	1	17		158	2	9	2	-1.14489	18.8571	38.5714	1	Spontaneous	Live birth	2600	2.6	7.4	0	1	0	0	0	0	0	0									0	0	0	18.8571	52.5	21.0303	11	0	10.7693	1023.74	1.60998	26.9949	2.64419	1.18945	2.0594	17.2224
3.029	0	20	1	153	1	2	1	-1.64683	19.8571	39.5714	1	Spontaneous	Live birth	3200	3.2	37.72	0	0	0	0	0	0	0	0									0	0	1	19.8571	52	22.2137	10.3	0	18.1411	395.33	2.34525	25.0392	2.86635	1.32665	17.7072	23.1536	1.58071
3.031	0	18	1	161	2	8	1	-1.5933	17.4286	40.4286	1	Spontaneous	Live birth	3400	3.4	45.91	0	0	0	0	1	0	0	0											0	17.4286	61.2	23.6102	9.5	1	59.2473	379.021	1.73191	33.5581	3.90194	2.69341	34.0409	37.4706	9.02454
3.032	0	20	1	155	2	5	1	-1.5933	15.2857	37	2	Spontaneous	Live birth	2550	2.54	24.81	0	0	0	0	0	0	0	1									0	0	0	15.2857	46	19.1467	12.1	0	15.7178	349.351	1.42687	24.2069	1.91079	1.23083	5.04345	6.91898	1.59103
3.034	1	20	1	165	2	5	3	1.89395	21.1429	37.86	1	Spontaneous	Live birth	2856	2.86	31.17	0	0	0	0	1	0	0	0									0	0	0	21.1429	46	16.8962	10.4	1	6.98653	404.282	0.996611	24.415	2.4639	1.95291	10.4094	71.2892	0.764165
3.035	0	20		157	3	10	3	1.51713	18.7143	41	1	Spontaneous	Live birth	3200	3.2	21.18	0	0	0	0	0	0	0	0											0	18.7143	55.7	22.5973	11	0	9.71625	262.138	2.31664	39.987	3.39012	2.67033	25.4415	50.6319	3.76124
3.036	1	23		164	2	5	2	-1.01858	18.7143	38.8571	2	Spontaneous	Live birth	3000	3	38.9	0	0	0	0	1	0	0	0											1	18.7143	55.5	20.635	9.6	1	31.0327	270.484	9.85382	40.1942	5.14154	2.38455	4.06888	45.2066	52.4185
3.037	0	23	1	166	2	6	3	-0.125243	21.8571	38.8571	1	Spontaneous	Live birth	3400	3.4	67.16	0	0	0	0	1	1	0	0									0	0	1	21.8571	51.7	18.7618	11	1	20.3448	135.888	3.61047	14.198	3.39012	4.22122	4.63455	60.3498	6.24061
3.038	0	25	1	157	3	12	3	3.26914	17.7143	38.1429	1	Spontaneous	Live birth	3200	3.2	59.66	0	0	0	0	0	0	0	0									0	0	1	17.7143	58	23.5304	11.5	0	13.9354	62.8523	0.702581	20.2502	1.76886	1.63259	13.9705	65.4211	2.96855
3.039	0	19	1	149	1	4	2	-0.911059	19.2857	38	2	Spontaneous	Live birth	3300	3.3	79.03	0	0	0	0		0	0	0									0	0	0	19.2857	53.8	24.2331	10.1		9.71625	257.928	3.495	16.1826	2.05113	1.25364	14.1391	122.176	8.07141
3.04	1	16		156	3	10	3	5.25595	23.7143	38	2	Spontaneous	Live birth	3000	3	52.61	0	0	0	0	0	0	0	0									0	0	0	23.7143	45.1	18.5322	10.9	0	13.9354	47.7349	1.39149	19.8333	1.52827	3.72456	16.5912	56.8464	1.12281
3.042	0	20		162	3	10	3	3.32209	21.5714	39.4286	1	Spontaneous	Live birth	3060	3.06	26.8	0	0	0	0	0	0	0	0									0	0	0	21.5714	57.4	21.8717	13	0	39.4786	214.249	1.53314	6.02149	1.28168	1.44075	9.32878	15.7379	1.77482
3.043	0	17		153	2	5	2	-1.12037	23.1429	37.5714	1	Spontaneous	Live birth	3000	3	50.04	0	0	0	0	0	0	0	0									0	0	1	23.1429	44.9	19.1807	8.19	0	23.0338	899.234	6.07988	13.989	7.42657	3.42838	1.61697	54.514	9.06089
3.044	0	20	1	160	2	5	1	-1.44962	23	35.2857	1	Spontaneous	Live birth	3000	3	86.02	0	0	1	0	1	0											0	0	0	23	59.1	23.0859	10.1	1	24.2941	527.753	2.14513	8.1238	4.73382	0.48892	3.85055	37.8571	8.19134
3.045	1	17		147	1	3	3	0.336951	19.4286	33.1429	2	Spontaneous	Live birth	2000	2	61.83	1	0	1	0	1	0	0										0	0	1	19.4286	45.8	21.1949	8.3	1	188.573	334.157	11.377	20.8753	3.39012	3.84613	6.77869	73.6417	13.6918
3.046	1	18		155	2	6	3	0.477905	23.4286	37.5714	2	Spontaneous	Live birth	2300	2.29	5.03	1	1	0	0	1	0	0	0									0	0	1	23.4286	42.3	17.6067	9.19	1	55.3167	576.92	2.34525	15.0339	2.19002	1.9071	7.9282	106.113	5.76029
3.047	0	23	1	162.4	1	0	2	-0.97082	18	38.7143	2	Spontaneous	Live birth	3200	3.2	61.33	0	0	0	0	0	1	0	1									0	0	0	18	65.2	24.7215	9.9	0	17.3613	30.6548	2.05949	18.7909	2.86635	3.0636	7.9103	21.2102	1.25522
3.05	1	22	1	153	2	9	3	5.27631	23.1429	35.8571	1	Forcep/vaccuum	Live birth	2856	2.86	68.05	0	0	1	0	0	0	0										0	0	0	23.1429	47.8	20.4195	10.9	0	9.71625	214.249	1.27133	10.2216	2.7777	3.56352	5.86984	160.507	13.6662
3.051	0	20		167.1	3	12	3	10.5191	22.8571	41	2	Spontaneous	Live birth	3200	3.2	32.77	0	0	0	0	0	0	0	0	1								0	0	0	22.8571	64	22.9207	8	0	34.9731	124.962	1.1937	16.4958	4.15405	2.98018	10.3242	122.176	2.74788
3.052	1	19		152	1	0	3	0.336951	19.8571	37.5714	2	Spontaneous	Live birth	2500	2.5	13.56	0	0	0	0	0	0	0	0									0	0	0	19.8571	58.9	25.4934	9	0	25.2473	1096.82	2.38162	30.4089	1.79833	1.92624	5.70415	26.5875
3.053	0	16		154	2	6	1	-1.44962	22	31.86	2	Spontaneous	Live birth	2000	2	86.43	1	0	1	0	1	0	0										0	0	0	22	53.2	22.4321	7.5	1	15.7178	632.123	6.32819	36.7737	11.5931	2.72112	4.26702	66.2024	11.1503
3.054	1	23	1	158	1	3	1	-1.60218	19.7143	37.43	1	Spontaneous	Live birth	3000	3	52.59	0	0	0	0	0	1	0	0									0	1	0	19.7143	56.4	22.5925	12	0	86.6796	191.121	1.44811	14.825	1.57682	2.73729	8.86429	37.4706	7.44086
3.055	0	18	1	154	1	3	1	-1.64683	15.7143	39.1429	1	Spontaneous	Live birth	2500	2.5	2.86	0	1	0	0	0	1	0	0									0	0	1	15.7143	58.2	24.5404	11.2	0	6.98653	47.7349	0.702581	4.3353	0.923173	0.842751	4.54756	14.9508	2.06553
3.056	1	22		151	1	4	3	1.41867	16.5714	38.5714	1	Spontaneous	Live birth	3000	3	33.29	0	0	0	0	1	0	0	0									0	1	1	16.5714	47.1	20.657	9.19	1	53.2722	982.514	7.98378	18.3738	9.50358	2.86906	9.01499	25.8685	21.4553
3.057	0	17		155	1	2	1	-1.64683	15.4286	39.5714	1	Spontaneous	Live birth	2900	2.9	13.94	0	0	0	0	0	1	1	0									0	0	0	15.4286	57.5	23.9334	10.9	0	13.9354	353.11	2.05949	29.1973	2.41858	1.04374	14.0178	18.481	0.850947
3.058	1	22	1	151	2	5	2	-1.19767	16.7143	39.1429	1	Spontaneous	Live birth	2200	2.2	0.53	1	1	0	0	1	0	0	0									1	0	1	16.7143	40.7	17.8501	10.9	1	4.602	379.021	1.40564	8.33376	2.32757	1.28558	10.2153	72.073	1.53314
3.059	1	22	1	145	2	8	2	-1.26405	19.4286	37.2857	2	Spontaneous	Live birth	3100	3.1	73.48	0	0	0	0	0	0	0	0	1								0	0	0	19.4286	50.4	23.9715	11.2	0	6.98653	156.811	1.37734	16.4958	2.00452	3.11463	6.9537	110.115	5.82865
3.06	1	21	1	157	1	4	1	-1.74586	22.8571	39	2	Spontaneous	Live birth	3952	3.95	97.11	0	0	0	0	1	1	0	0									0	0	0	22.8571	59.7	24.22	9.4	1	26.6799	30.6548	3.17788	17.5393	2.28186	1.44988	18.902	80.3239	3.52425
3.061	0	16		157	1	2	1	-1.64683	22.7143	39	2	Spontaneous	Live birth	3000	3	36.82	0	0	0	0	1	1	1	1									0	0	0	22.7143	55.6	22.5567	8.3	1	6.98653	318.698	2.77526	20.0417	3.0862	1.21258	6.22124	17.6989	8.31067
3.062	0	19	1	155	1	3	1	-1.64683	22.2857	38.14	1	Spontaneous	Live birth	3000	3	40.13	0	0	0	0	1	0	0	0												22.2857	55.6	23.1426	9.6	1	15.7178	30.6548	2.1023	50.9593	2.14387	2.1685	11.2024	89.4052	1.70515
3.063	1	18		155	2	5	3	1.94513	18.8571	38.2857	1	Spontaneous	Live birth	2600	2.6	9.18	0	1	0	0	0	0	0	0									0	0	0	18.8571	40.5	16.8574	10.3	0	6.98653	83.2641	1.38442	28.9895	5.06039	4.69704	5.3653	42.1106	0.779496
3.064	1	20		163	2	8	1	-1.5933	21.2857	39.1429	2	Spontaneous	Live birth	3000	3	34.82	0	0	0	0	0	0	0	0									0	0	0	21.2857	59.2	22.2816	7.5	0	13.9354	30.6548	2.80398	22.7498	2.05113	1.8018	1.61697	66.9841	2.38451
3.065	1	18		158	3	11	2	-0.918466	21.8571	38.1429	1	Spontaneous	Live birth	2900	2.9	30.67	0	0	0	0	1	0	0										0	0	0	21.8571	55	22.0317	9.4		11.9648	286.891	3.62491	7.49364	2.7777	1.52294	4.57252	382.99	4.198
3.067	0	18		155	1	4	1	-1.50315	16.2857	39.2857	2	Spontaneous	Live birth	3000	3	32.9	0	0	0	0	1	1	1	1									0	0	1	16.2857
3.071	0	19		158	1	2	2	-1.27294	18.8571	33.43	1	Spontaneous	Live birth	2000	2	43.09	1	0	1	0	1	1	1										0	0	1	18.8571
3.072	0	17		159	1	3	1	-1.52693	17.4286	38.1429	2	Spontaneous	Live birth	2900	2.9	39.79	0	0	0	0	0	0	0	1										1		17.4286	61.5	24.3266	10.1	0	6.7595	206.25	1.17631	3.07564	2.3435	2.43135	24.4588	16.2476	4.46108
3.073	0	17		160.5	3	11	3	9.65621	17	38.8571	1	Spontaneous	Live birth	3000	3	29.14	0	0	0	0	0	0	0	0									0	0	0	17	55.8	21.6613	11.1	0	6.87316	223.714	1.67085	24.5808	2.23171	1.51358	13.3972	31.1659
3.074	1	20	1	157	1	0	3	0.153233	19.2857	39	1	Spontaneous	Live birth						0	0	0	0	0	0												19.2857	52.3	21.2179	10	0	6.7595	162.174	2.02495	9.11212	2.76742	2.01879	4.93579	66.7928	1.19189
3.075	0	18		154	2	7	3	0.347683	19.8571	39.1429	1	Spontaneous	Live birth	2000	2	0.16	1	1	0	0	0	0	0	0											0	19.8571	54.9	23.1489	11.2	0	6.7595	197.643	1.99147	33.2793	3.24342	1.02401	13.5577	35.1897	0.616373
3.076	1	22	1	155	3	12	3	2.38384	16.2857	43.43	1	Cesarean section	Live birth	3500	3.5	29.75	0	0	0	0	1	0	0	1	1								0	1	0	16.2857	62.7	26.0978	10	1	16.6638	231.551	13.5999	61.1409	3.14086	2.09723	8.49501	54.9664	104.922
3.077	0	18		148	2	8	1	-1.5933	17.5714	40.2857	2	Spontaneous	Live birth	2500	2.5	1.88	0	1	0	0	1	0	0	1									1	1	1	17.5714	51.4	23.466	9.8	1	58.563	336.873	2.53656	18.3717	2.97574	2.02968	11.2506	23.1759	16.7064
3.078	0	19	1	161.2	2	5	1	-1.5933	19.5714	35.5714	1	Spontaneous	Live birth	3100	3.1	87.7	0	0	1	0	0	0	1										1	0	0	19.5714	57.2	22.0123	11.6	0	6.7595	237.076	1.41299	15.8021	0.983117	2.74917	12.8696	116.148	0.686584
3.079	1	18		153	2	9	3	2.43326	20	37	2	Spontaneous	Live birth	2900	2.9	60.3	0	0	0	0	0	0	0	0									0	0	0	20	47.8	20.4195	11.4	0	6.7595	97.85	2.46897	7.74204	1.99607	4.07114	10.6698	43.9545	1.549
3.08	1	19		156.8	1	3	2	-0.725491	21.1429	35.1429	1	Spontaneous	Live birth	3000	3	87.53	0	0	1	0	1	0	0											0		21.1429	50.8	20.662	9.19	1	35.4903	282.826	6.19892	6.96061	8.51216	2.83047	3.84954	74.602	15.7424
3.082	0	17		152	2	7	2	-1.16226	20.1429	38	1	Spontaneous	Live birth	2700	2.7	16.98	0	0	0	0	1	0	0										0	0	0	20.1429	52.4	22.6801	9.9	1	105.429	209.099	8.29306	11.4673	3.90929	1.08482	0.769004	39.2026	5.42609
3.083	0	19		154	2	8	3	-0.0479469	17.4286	40	1	Spontaneous	Live birth	3000	3	16.29	0	0	0	0	1	0	0	1									0	0	0	17.4286	54	22.7694	9	1	9.48898	114.704	2.80195	19.4255	2.66823	2.29173	4.79236	52.8939
3.084	0	16		163	1	4	1	-1.50315	21.2857	36.5714	2	Forcep/vaccuum	Live birth	3400	3.4	94.99	0	0	1	0	0	0	0												0	21.2857	54.1	20.3621	9.6	0	36.3645	1388.57	1.69122	20.7482	0.834732	1.26061	19.9726	265.799	2.53158
3.085	0	18		155	2	6	2	-1.16226	15.8571	40.8571	2	Spontaneous	Live birth	2700	2.7	4.18	0	1	0	0	1	0	0	0											1	15.8571	52.1	21.6857	11	1	9.34437	3624.43	2.71262	7.54657	2.21417	1.40162	12.9821	9.62195	0.390625
3.086	1	23		153	3	12	2	-0.774787	19.7143	38.7143	2	Spontaneous	Live birth	2600	2.6	9.43	0	1	0	0	1	0	0	0	0									0		19.7143	44.8	19.1379	9.3	1	14.8266	576.87	10.5519	16.8089	2.12057	3.03239	4.89419	64.0566	47.9489
3.087	1	24	1	153.4	2	7	2	-0.393943	16.1429	40.7143	2	Spontaneous	Live birth	2300	2.29	0.41	1	1	0	0	0	0	1	1									0	0	1	16.1429	49	20.8231	11	0	22.1539	465.464	3.0535	11.0663	2.23171	1.65582	9.92243	29.2951
3.088	1	16		155	1	4	1	-1.64683	17.4286	39	1	Spontaneous	Live birth	2700	2.7	8.55	0	1	0	0	0	0	0	0												17.4286	53.5	22.2685	10.9	0	20.3085	79.7735	1.43405	20.5625	1.88705	1.69662	11.0848	36.2145	1.75653
3.09	1	20	1	155	2	7	1	-1.5933	23.2857	36.2857	1	Spontaneous	Live birth	3100	3.1	79.48	0	0	1	0	1	0	0										0	0	0	23.2857	46.2	19.23	11.4	1	36.8242	104.887	3.08072	3.06714	2.3275	0.645693	2.56793	60.9344	6.52734
3.091	0	18		152	2	8	1	-1.44962	19.7143	41.7143	1	Spontaneous	Live birth	2900	2.9	3.95	0	1	0	0	1		0	0									0	0	1	19.7143	57	24.6711	9.6	1	56.6492	156.811	3.52386	10.8502	4.89751	1.78349	10.3514	23.5418	103.069
3.092	1	19		156	1	0	1	-1.50315	19.8571	34.7143	1	Spontaneous	Live birth	2500	2.5	59.57	0	0	1	0	1	0	0										1	1	1	19.8571	55.1	22.6414	9.19	1	6.98653	2596.52	5.04528	13.5708	3.68998	1.98041	9.53218	25.481	19.7499
3.093	1	20	1	150	2	6	2	-0.980911	18.4286	36.8571	1	Spontaneous	Live birth	2400	2.4	11.94	1	0	1	0	1	0	0	1									1	0	0	18.4286	51	22.6667	10.7	1	11.4883	308.862	3.01167	12.254	1.17592	1.96652	10.8332	48.351	2.17391
3.095	0	17		153	2	7	1	-1.69233	20.1429	38.1429	1	Spontaneous	Live birth	2500	2.5	6.49	0	1	0	0	1	0	0	0									0	0	0	20.1429	48.2	20.5904	8.69	1	4.602	138.844	4.47282	9.41518	3.44665	4.03838	3.8481	45.4419
3.096	0	20		162	2	7	2	-0.86687	18.7143	36.8571	2	Spontaneous	Live birth	2500	2.5	22.78	0	0	1	0	0	0	0	0									0	0	0	18.7143	50.8	19.3568	9.69	0	24.844	211.677	1.01652	22.506	1.74687	0.995208	6.92468	30.8382
3.098	0	18		154	2	7	1	-1.5933	16.1429	39.2857	2	Spontaneous	Live birth	2500	2.5	3.74	0	1	0	0	1	1	0	1									0	0	1	16.1429	48.8	20.5768	9.3	1	11.4883	2150.85	4.49618	17.976	8.47641	1.61432	16.4925	14.7833	8.49358
3.099	0	18		155	2	8	2	-0.720826	23.7143	36.4286	1	Spontaneous	Live birth	3400	3.4	92.15	0	0	1	0	1	1	0	0									0	0	0	23.7143	55	22.8928	9.9	1	91.9314	391.218	3.33933	9.30809	2.12733	8.52243	11.8479	79.8297	1.00175
3.102	0	24	1	157	1	1	1	-1.50315	21	40.1429	1	Spontaneous	Live birth	3000	3	15.09	0	0	0	0	0	0	0	0									0	0	0	21	59.1	23.9766	10	0	13.3742	211.938	2.38797	7.74204	2.51432	3.11013	21.0029	55.3347	1.13312
3.103	1	17		152	2	6	2	-0.233515	24.2857	40	1	Spontaneous	Live birth	2900	2.9	10.82	0	0	0	0	1	1	1	0									0	1	1
3.104	1	22	1	156.1	2	9	3	4.59008	19.1429	39.57	2	Spontaneous	Live birth						0	0	0	0	0	0												19.1429	48.1	19.7396	11.5	0	40.5271	83.7781	1.66464	4.62433	2.08372	1.92299	12.1476	62.7177	1.83651
3.105	1	17		154	1	2	1	-1.50315	22.2857	38.1429	2	Spontaneous	Live birth	2800	2.8	29.79	0	0	0	0	0	0	0	0									1	1	1	22.2857	55	23.1911	10.6	0	15.0841	234.318	2.46897	7.35118	1.63034	1.26846	9.83146	96.5064	23.7707
3.106	1	17	1	156	1	4	2	-0.486998	23.1429	37.71	2	Spontaneous	Live birth	2800	2.8	36.76	0	0	0	0	1		0	0											1	23.1429	55.2	22.6824	10.4	1	29.8711	30.6548	3.10709	14.0265	2.42914	2.68332	16.7313	65.3097	4.23133
3.107	0	16		162	2	7	3	2.77572	18.7143	36.7143	2	Spontaneous	Live birth	1900	1.9	1.129	1	1	1	0	1	1	1	1									0	1	0	18.7143	53	20.1951	9.8	1	24.5221	415.283	5.70804	33.0798	1.99607	3.23375	15.053	28.9985	4.06756
3.108	1	20	1	156	2	7	2	-1.30594	16.7143	37.2857	2	Spontaneous	Live birth	3000	3	64.81	0	0	0	0	1	0	0	1									1	0	0	16.7143	55.5	22.8057	12.9	1	9.34437	137.4	1.54522	4.81848	4.19364	5.05344	13.5608	28.1161	1.22136
3.109	0	20		155	1	0	2	-1.05474	21.5714	38.2857	1	Spontaneous	Live birth	2500	2.5	5.77	0	1	0	0	0	0	0	0									0	0	0	21.5714	67	27.9292	11.9	0	30.8586	30.6548	1.97139	6.76544	2.59909	2.46855	32.7451	132.678	2.53168
3.11	0	18	1	157	2	6	2	-1.00121	23.4286	34.57	1	Spontaneous	Live birth	2600	2.6	71.15	0	0	1	0	1	0	0										0	0	0	23.4286	47.6	19.3111	9.8	1	18.1416	1933.76	2.57714	15.9996	2.80926	2.11686	3.55516	73.8566	0.390625
3.111	1	27	1	160.5	1	4	3	2.71289	21.5714	35.57	2	Spontaneous	Live birth						1	0	0		0													21.5714	61.3	23.7964	12.2	0	9.34437	45.2934	0.722165	4.81848	2.5335	0.667074	7.56135	28.9123	1.07477
3.112	0	16		150	2	8	1	-1.44962	23.1429	38.1429	1	Spontaneous	Live birth	3200	3.2	59.66	0	0	0	0	0	0	0	0									0	0	0	23.1429	48	21.3333	10.7	0	11.4883	303.701	1.20907	5.20712	1.70853	0.979685	13.424	313.649	0.390625
3.113	1	16		152	2	7	2	-1.30594	19.2857	37.5714	2	Spontaneous	Live birth	2500	2.5	13.56	0	0	0	0	0	0	0	0									0	0	0	19.2857	50.4	21.8144	11.4	0	137.447	1037.39	1.3339	17.1851	3.00998	6.00523	6.98646	43.2041	0.686455
3.115	0	19		153.1	2	9	1	-1.44962	22.1429	36.86	1	Spontaneous	Live birth	2800	2.8	43.55	0	0	1	0	1	0	0	1												22.1429	50.6	21.5874	9.9	1	87.4142	480.899	6.93143	9.01416	3.7011	1.27304	11.4029	77.3435	24.4345
3.116	0	21		154	3	10	2	-0.44554	21.7143	41	1	Spontaneous	Live birth	2700	2.7	2.12	0	1	0	0	0	0	0	0									0	0	0	21.7143	61.1	25.7632	9.6	0	11.4883	159.132	1.83108	10.4851	1.63034	3.38274	7.34687	100.913	3.68078
3.118	1	17		149.2	2	6	2	-0.917289	19.1429	39.7143	1	Spontaneous	Live birth	2900	2.9	12.82	0	0	0	0	0	0	0	0									0	0	0	19.1429	48.2	21.6526	10.7	0	6.7595	119.692	1.79774	7.15586	2.19041	1.81425	27.2988	45.979	0.796579
3.119	0	16		157.3	2	8	2	-0.325196	20.7143	38.8571	2	Spontaneous	Live birth	2958	2.96	34.65	0	0	0	0	0	0	0	0									1	0	0	20.7143	56.8	22.9557	11.2	0	6.7595	156.076	1.28128	7.8398	1.03261	2.16384	12.5042	89.1085	0.408981
3.12	1	20	1	157	1	4	2	-1.35947	18.4286	39	1	Spontaneous	Live birth	3000	3	27.2	0	0	0	0	0	0	0	0									0	0	0	18.4286
3.121	0	16		152	2	5	3	1.32852	23.4286	41	2	Spontaneous	Live birth	3000	3	16.3	0	0	0	0	1	0	0	0									0	0	0	22.1429	51.4	22.2472	10.7	1	6.7595	134.225	1.49227	7.15586	3.65578	4.48065	8.95539	24.9271	2.0223
3.122	1	25	1	156	3	12	2	-0.379157	18.2857	39.1429	2	Spontaneous	Live birth	3000	3	34.82	0	0	0	0	0	0	1	0									0	0	1	18.2857	53.2	21.8606	10.7	0	16.6638	118.05	1.01959	15.4073	0.618132	1.21805	3.776	23.3296	0.769486
3.123	1	21		153	3	10	3	5.56627	23	35.8571	2	Spontaneous	Live birth	3000	3	86	0	0	1	0	0	0	0										0	0	0	23	58.1	24.8195	9.5	0	11.4883	149.917	1.42619	6.57035	1.31033	1.83263	15.7085	141.666	0.622935
3.124	1	21	1	151	1	3	1	-1.50315	21.1429	39.5714	2	Spontaneous	Live birth	3000	3	29.31	0	0	0	0	0	0	0	0									0	0	0	21.1429	51.1	22.4113	10.5	0	23.8937	1452.39	2.24373	13.1407	3.40455	1.47241	18.0691	71.5742	5.12259
3.125	0	17		151	1	3	2	-1.22277	16.7143	39.5714	1	Cesarean section	Live birth	2700	2.7	5.71	0	1	0	0	1	1	1	1									0	0	1	16.7143	46.7	20.4816	10.5	1	9.34437	519.638	2.92998	12.254	0.491128	1.2845	9.90936	14.8909	2.9077
3.126	0	21	1	158	1	3	2	-0.97082	20.1429	39.5714	1	Spontaneous	Live birth	3200	3.2	37.72	0	0	0	0	0	0	0	0									1	1	1	20.1429	50.3	20.149	10.3	0	81.2773	446.052	1.20251	29.4917	1.57784	1.36011	8.37056	173.524	1.21641
3.127	1	20	1	153.4	2	8	2	-1.02556	18.7143	41.2857	2	Spontaneous	Live birth	2800	2.8	5.72	0	1	0	0	0	0	0	0	1								0	1	0	18.7143
3.128	0	16		152.1	2	8	2	-1.16924	17.1429	38.8571	1	Spontaneous	Live birth	2500	2.5	3.61	0	1	0	0	1	1	1	0									0	0	1	17.1429
3.129	0	19		152	2	6	2	-1.02556	22.8571	39	2	Spontaneous	Live birth	2900	2.9	27.18	0	0	0	0	1	1	1	0									0	0	1	22.8571	53.2	23.0263	8.8	1	45.8787	241.812	8.73195	47.5829	4.25951	2.40484	1.11314	83.0228	3.66539
3.131	1	16		146	2	6	1	-1.44962	23.4286	40.8571	2	Spontaneous	Live birth	2500	2.5	1.32	0	1	0	0	0	0	0	0									0	0	0	23.4286	42.1	19.7504	11.8	0	9.34437	45.2934	1.65135	18.9654	3.05687	2.88962	2.13032	153.47	0.390625
3.132	0	21	1	153	1	4	2	-1.07909	19.5714	36.2857	2	Spontaneous	Live birth	2600	2.6	43.68	0	0	1	0	0	0	0										0	0	0	19.5714	53.9	23.0253	12.2	0	181.006	30.6548	4.98915	15.6047	1.68254	3.34544	21.9384	143.291	12.3332
3.133	1	17		154	2	5	2	-1.30594	20.8571	40.2857	2	Spontaneous	Live birth	2900	2.9	14.74	0	0	0	0	1	0	0	0	1								0	0	1	20.8571	53.7	22.6429	11.1	1	22.1315	248.03	9.49373	27.103	9.62633	3.37342	11.818	40.4287	5.706
3.134	0	24		156	1	3	3	5.39699	19.5714	41.4286	1	Spontaneous	Live birth	3500	3.5	43.79	0	0	0	0	1	1	0	0									0	0	0	19.5714	57.4	23.5865	8.1	1	34.6001	646.825	7.1717	17.3828	2.14064	1.0072	9.93093	18.9226	14.4809
3.135	0	17		153	2	6	2	-0.773609	19.8571	41.2857	1	Spontaneous	Live birth	3000	3	8.15	0	1	0	0	0	0	0	0									0	0	0	19.8571	64.7	27.6389	10.3	0	6.7595	274.898	2.13225	16.3946	1.36456	0.832785	7.55099	51.5284	0.390625
3.136	0	16		150	2	8	3	2.63204	17.8571	40.1429	1	Spontaneous	Live birth	3700	3.7	76.17	0	0	0	0	0	0	0	0									0	0	0	17.8571	47.8	21.2444	10.1	0	25.6559	69.0719	1.65135	8.91621	2.77355	1.94753	16.4696	23.3296	1.99124
3.137	1	20		153	2	8	2	-1.30594	18.4286	39.1429	2	Spontaneous	Live birth	2600	2.6	7.04	0	1	0	0	0		0	1	1								0	0	1	18.4286	50.5	21.5729	11	0	77.3296	261.552	2.14568	13.8294	2.58182	0.648617	7.59238	23.7292	0.390625
3.138	1	15		153	2	8	1	-1.5933	15.5714	41.1429	2	Spontaneous	Live birth	3000	3	15.41	0	0	0	0	1	0	1	0									0	0	0	15.5714	46	19.6506	10.1	1	16.6638	108.07	2.50951	17.5805	6.44962	2.94996	8.40912	21.3293	1.27409
3.139	1	16		153	1	3	1	-1.50315	19.5714	41	2	Spontaneous	Live birth	2900	2.9	10.6	0	0	0	0	1	0	0	0									0	0	1	19.5714	55.6	23.7515	9.8	1	22.7282	164.732	4.61209	8.67707	1.82199	1.86696	2.92889	59.1739	8.85063
3.14	0	18		153	1	4	2	-1.19842	18.4286	40	2	Spontaneous	Live birth	3200	3.2	43.87	0	0	0	0	1	0	0	0									1	1	1	18.4286	45.2	19.3088	10.1	1	33.2763	190.745	4.82608	20.7936	4.80341	3.35652	7.19216	55.9176	5.6748
3.141	1	18		152.1	2	7	2	-0.181516	22.7143	39.2857	1	Spontaneous	Live birth	2400	2.4	1.48	1	1	0	0	1	0	0	0	1								0	0	1	22.7143	48.6	21.0077	11.1	1	85.6633	1739.96	10.6472	10.0998	4.36797	2.82159	3.11808	83.4576	14.5171
3.142	0	18		155	2	5	2	-1.33487	19	38.1429	2	Spontaneous	Live birth	2600	2.6	13.97	0	0	0	0	1	1	1	1									0	0	1	19	55.3	23.0177	9.4	1	21.7808	665.66	4.78018	2.92633	6.49361	0.625504	5.95668	10.9176	16.5402
3.143	1	21	1	153	2	7	2	-1.33487	18	40.8571	2	Spontaneous	Live birth	4000	4	93.22	0	0	0	0	0	0	0	0									0	0	0	18	52	22.2137	12.4	0	4.89976	58.7783	2.54101	6.18318	3.0094	1.59397	5.87638	40.9232	2.39623
3.144	0	19		152	1	0	1	-1.50315	15.5714	41	2	Spontaneous	Live birth	2800	2.8	6.56	0	1	0	0	1	1	0											0		15.5714	43.5	18.8279	10	1	341.445	421.375	4.30728	48.1653	5.23315	2.30748	7.5308	22.3831	13.0177
3.145	0	22		152	3	12	3	0.872358	19	36.29	1	Spontaneous	Live birth	3200	3.2	85.25	0	0	1	0	0	0	0										0		1	19	61.6	26.662	11.1	0	17.6654	2933.95	1.29026	15.4992	2.72733	0.726496	11.6178	83.9265	3.01234
3.146	1	18		155	2	8	1	-1.44962	19.1429	40.8571	1	Spontaneous	Live birth	2500	2.5	0.76	0	1	0	0	0	0	0	0	1								0	1	0	19.1429	53.3	22.1852	11.9	0	27.1152	1237.17	3.58034	22.7254	1.31225	1.68248	12.2947	30.8106	11.6208
3.147	1	18		151	2	7	1	-1.44962	16	39.1429	1	Spontaneous	Live birth	3300	3.3	53.87	0	0	0	0	1	1	1	1									0	0	0	16	49.2	21.578	9.9	1	11.6947	363.683	6.06545	41.6435	3.66974	2.32637	4.53598	13.2394
3.149	0	20	1	150	1	0	2	-0.97082	17.1429	38.8571	2	Spontaneous	Live birth	2900	2.9	29.04	0	0	0	0	0	1	1	1										1		17.1429	49.5	22	11	0	14.0879	30.6548	2.53346	21.7126	4.14788	4.81683	7.0939	70.3585	1.6762
3.15	0	19	1	153	2	8	3	1.03459	20.5714	39	1	Spontaneous	Live birth	3500	3.5	73.48	0	0	0	0	0	0	0	0	1								0	0	0	20.5714	52.4	22.3846	12.7	0	40.0269	1542.96	2.19354	6.38519	3.42	2.19477	4.00047	198.678	4.13242
3.151	1	17		153	2	7	2	-1.19767	19	38.7143	1	Spontaneous	Live birth	3200	3.2	50.6	0	0	0	0	1	0	0	1									0	1	0	19	47.4	20.2486	7.8	1	116.899	189.843	9.57354	0.917495	0.43579	0.925199	1.15018	3.95477
3.152	1	17		150	2	6	2	-0.917289	18.2857	39.5714	2	Spontaneous	Live birth	2600	2.6	5.28	0	1	0	0	0	0	1	0									1	0	1	18.2857	55.4	24.6222	12.3	0	124.749	119.051	3.59542	45.8806	2.6095	1.99714	8.3249	35.0033	8.75934
3.153	0	21	1	157	1	0	2	-1.35947	21.4286	39	1	Spontaneous	Live birth	3100	3.1	36.32	0	0	0	0	0	0	1	0									0	1	0	21.4286	61	24.7475	10.7	0	40.6592	1301	1.60828	9.03195	2.06882	1.00203	10.9356	38.2593	0.451658
3.154	0	16		150	2	9	1	-1.44962	18.2857	40.8571	1	Spontaneous	Live birth	2700	2.7	2.34	0	1	0	0	0	0	0	1									1	1	1	18.2857	58.8	26.1333	12.5	0	16.5321	877.629	1.68098	12.6081	2.12983	3.05419	5.96353	20.9695	5.57115
3.155	1	16	0	155	2	5	1	-1.5933	23.7143	35.4286	1	Spontaneous	Live birth	2500	2.5	43.55	0	0	1	0	0	0	0										1	1	1	23.7143	55	22.8928	12.2	0	157.676	303.462	1.7684	14.7742	2.6095	1.84996	8.35361	124.592	1.5762
3.156	0	16		152	2	6	1	-1.5933	24.2857	38	2	Spontaneous	Live birth	3100	3.1	62.53	0	0	0	0	0	0	0	0									1	1	1	21.7143	55.4	23.9785	11.6	0	79.0338	65.1471	2.38539	8.85444	2.37144	1.47154	3.95302	98.9789	1.96229
3.157	1	16		150	2	5	1	-1.44962	16.5714	39.8571	2	Spontaneous	Live birth	3500	3.5	73.67	0	0	0	0	0	0	0	0									0	0	1	16.5714	54.4	24.1778	10.5	0	290.022	842.331	6.61786	8.49985	3.67431	2.48753	5.08094	15.2698	23.147
3.158	0	16		152	2	7	1	-1.44962	22.5714	39.7143	1	Spontaneous	Live birth	3000	3	18.94	0	0	0	0	0	0	0	0										0	0	22.5714	55	23.8054	10.6	0	33.2763	363.518	1.98778	10.8141	1.57016	1.03689	3.63816	61.0357	4.20369
3.159	1	16		150.5	2	6	3	0.334226	23.1429	37.2857	2	Spontaneous	Live birth	2500	2.5	16.76	0	0	0	0	0	0	0	0									0	0	0	23.1429	48.8	21.545	8.6	0	152.502	404.329	3.53027	21.0231	2.0674	2.13951	8.00102	185.575	1.39489
3.16	0	18		152	2	8	2	-0.857528	21	37.8571	2	Spontaneous	Live birth	3000	3	55.04	0	0	0	0	0	0	0	0									0	0	0	21	48.3	20.9055	9.4	0	61.6021	212.807	2.67796	28.008	2.34391	2.93049	10.1126	214.033	0.410313
3.161	0	16		150	2	6	1	-1.44962	20	37	1	Spontaneous	Live birth	2500	2.5	15.95	0	0	0	0	0	0	0	0									1	0	0	20	48.3	21.4667	11.4	0	12.7513	190.745	1.14681	10.4567	1.88414	3.96625	3.09142	172.76	2.73835
3.162	1	19	1	158	2	7	3	3.01833	18.4286	39.4286	1	Spontaneous	Live birth	3200	3.2	39.76	0	0	0	0	0	0	0	0	1								1	1	1	18.4286	54.6	21.8715	11.6	0	48.3507	275.029	0.876508	3.0966	2.84441	0.879489	9.51853	28.7103	2.70946
3.163	0	17		151	3	10	3	1.61616	15.8571	42	2	Spontaneous	Live birth	3300	3.3	33.61	0	0	0	0	0	0	0	0	0								0	1	0	15.8571	64	28.0689	11.7	0	30.3025	747.888	1.95846	10.8141	5.12622	5.20912	10.7635	20.4975	0.9635
3.164	1	25	1	155	1	2	2	-1.35947	20.1429				Live birth							0	0	0	0	0											1	20.1429	60.3	25.0989	10.5	0	9.73451	272.412	0.805944	3.60947	1.63364	1.17005	9.33589	68.4919	1.09147
3.165	0	19		152	2	8	1	-1.44962	21.7143	39	2	Forcep/vaccuum	Live birth	2900	2.9	27.18	0	0	0	0	0	0	0	1									0	1	1	21.7143	47.3	20.4726	11.7	0	9.73451	870.595	1.95846	4.64323	2.43127	1.77054	4.42134	89.0908	0.735887
3.167	0	17		155	2	7	1	-1.44962	16.7143	44.7143	1	Cesarean section	Live birth	3400	3.4	21.43	0	0	0	0	1	0	0	0									0	0	1	16.7143	53.5	22.2685	10.7	1	53.7406	348.731	3.02485	7.4396	4.09259	1.27376	14.2478	21.4411	7.57548
3.168	1	22	1	155	1	0	1	-1.50315	20.8571	41.7143	2	Spontaneous	Live birth	3200	3.2	26.63	0	0	0	0	0	0	0	1									0	1	0	20.8571	52.4	21.8106	9.69	0	205.502	2189.04	1.81218	7.08745	2.55029	1.37137	3.1402	78.3043	8.01326
3.17	1	18		156	2	5	1	-1.5933	20.4286	40.2857	2	Spontaneous	Live birth	3000	3	21.83	0	0	0	0	1	0	0	0									1	1	1	20.4286	52.9	21.7373	8.8	1	64.4783	3481.17	10.1639	22.8175	5.7632	7.14684	13.1939	61.9669	3.24373
3.171	1	17		153	2	7	2	-1.26405	21.1429	36.2857	2	Spontaneous	Live birth	3000	3	80.52	0	0	1	0	1	0	0											0		21.1429	50.3	21.4875	7.9	1	36.0793	1843.13	11.5873	10.6354	5.17972	2.00845	2.64673	21.9123	19.3359
3.172	1	17		150	2	8	2	-0.839992	24.8571	38	1	Spontaneous	Live birth	2900	2.9	32.9	0	0	0	0	1	0	0	1									0	0	1	22.4286	53.2	23.6444	9.69	1	50.5533	119.051	3.98842	14.9553	6.44185	1.95189	2.48928	52.6633	7.43934
3.173	0	16		149	2	7	2	-0.577147	18.1429	39	2	Spontaneous	Live birth	3000	3	36.82	0	0	0	0	0	0	0	0									0	0	0	18.1429	50	22.5215	9.8	0	14.0879	42.2994	1.39111	3.78106	2.37144	1.03109	5.05575	23.7934	0.664833
3.174	1	18		150.3	2	8	2	-1.16924	20	37.8571	1	Spontaneous	Live birth	2700	2.7	18.64	0	0	0	0	1	0	0	0									1	1	1	20	61.4	27.1801	11.5	1	43.7259	1270.56	5.13268	8.85444	2.1906	1.0427	8.00169	14.7904	9.66495
3.175	0	16		152	1	4	1	-1.3884	21.1429	36.7143	1	Spontaneous	Live birth	2200	2.2	5.5	1	1	1	0	1	1	1	1									1	1	1	21.1429	59.8	25.883	9.6	1	621.833	6391	3.98607	18.8483	3.76687	2.10066	3.29147	11.269
3.177	1	19		155	3	13	3	2.70372	20.1429				Live birth							0	1	0	1	0											1	20.1429	57.8	24.0583	8.3	1	11.3117	30.6548	3.44481	23.9247	4.20306	2.94773	7.36185	92.6178	4.54817
3.179	1	17		154	1	0	1	-1.50315	24.1429	38	2	Forcep/vaccuum	Live birth	3000	3	52.61	0	0	0	0	1	0	0	1									0	0	1	22.7143
3.18	0	16		154	2	7	2	-1.30594	21.2857	39.2857	2	Spontaneous	Live birth	2500	2.5	3.74	0	1	0	0	1	0	0	0									0	1	1	21.2857	41.3	17.4144	9.9	1	465.651	211.677	6.28405	11.2047	10.3033	3.55418	1.76701	109.533
3.181	1	20		152	2	7	1	-1.44962	23.5714	38.5714	2	Spontaneous	Live birth	3200	3.2	63.38	0	0	0	0	0	0	0	0									0	0	0	23.5714	58.8	25.4501	10.7	0	13.746	67.8465	2.35685	3.67301	2.59179	1.64337	3.33067	82.9281	0.74618
3.182	0	24	1	160	1	0	1	-1.64683	21.1429	40.7143	2	Spontaneous	Live birth	3600	3.6	73.55	0	0	0	0	0	0	0	1									0	0	1	21.1429	68.7	26.8359	10.5	0	22.9837	83.9423	4.42941	9.13808	3.41447	4.74693	3.55371	37.4636	2.92902
3.183	1	20	1	153	1	3	1	-1.50315	16	38.7143	1	Spontaneous	Live birth	3100	3.1	40.69	0	0	0	0	1	1	0	0									0	0	0	16	61.4	26.2292	9.9	1	44.3978	169.28	4.93094	10.0144	3.93348	3.48083	12.135	54.5886	1.17527
3.184	0	20		151	2	9	3	1.11189	19.8571	37.5714	1	Spontaneous	Live birth	3000	3	50.04	0	0	0	0	0	0	0	0									0	0	0	19.8571	47.2	20.7008	8.19	0	22.9837	352.449	10.8418	16.309	5.48945	5.08549	2.47993	38.4487	7.44154
3.185	1	21		155	1	3	1	-1.50315	18	38.7143	1	Spontaneous	Live birth	3000	3	31.17	0	0	0	0	1	0	0	0									0	0	0	18	52.2	21.7274	10.1	1	19.7241	119.87	16.0179	34.1257	1.31324	2.87452	6.21203	25.3831	16.0191
3.186	1	21		155	3	12	2	-0.379157	17.7143	38.5714	1	Spontaneous	Live birth	3100	3.1	42.96	0	0	0	0	1	0	0	0									0	0	0	17.7143	49.8	20.7284	10.5	1	73.2446	363.405	11.5868	23.6419	2.29395	2.0945	2.70266	90.1682	23.5437
3.187	0	18		150	1	0	2	-0.522407	18	39	1	Spontaneous	Live birth	3000	3	27.2	0	0	0	0	1	0	0	0									0	0	0	18	61.2	27.2	11	1	57.3212	1632.75	3.24002	8.78731	2.04205	0.480516	2.69317	12.1388	0.945505
3.188	0	18		155	2	8	2	-0.609334	17.1429	40.7143	2	Spontaneous	Live birth	2800	2.8	7.56	0	1	0	0	1	0	1	1									0	0	1	17.1429	56.2	23.3923	11.2	1	29.9168	356.142	4.50528	15.3178	3.64618	3.35092	3.42964	45.6939	7.60264
3.189	0	19		151	1	4	1	-1.64683	22.2857	38.1429	2	Spontaneous	Live birth	2900	2.9	39.79	0	0	0	0	1	1	0	1										0	1	22.2857	58.6	25.7006	10.5	1	7.95947	914.601	10.9705	7.96904	6.75151	1.71659	3.38722	63.8299	21.1329
3.19	1	20		154	3	12	3	5.70065	23.4286	38	2	Spontaneous	Live birth	3000	3	52.61	0	0	0	0	0	0	0	0									1	1	0	23.4286
3.191	1	21	1	160	2	8	3	1.31182	23.5714	38	1	Spontaneous	Live birth	3500	3.5	84.08	0	0	0	0	0	0	1	0									0	0	0	23.5714	61	23.8281	11.9		51.1848	495.489	3.44728	30.4542	2.24386	2.56077	19.9414	190.369	3.03237
3.192	0	19		152	2	5	3	0.958222	23.1429	36.4286	1	Spontaneous	Live birth	2400	2.4	16.82	1	0	1	0	0	0	1											1		23.1429	47	20.3428	10.1	0	36.6516	2693.27	2.98346	25.5627	3.03082	2.71772	4.44784	105.175	0.550691
3.193	0	20	1	153	1	2	1	-1.64683	23.4286	36.7143	2	Spontaneous	Live birth	2400	2.4	17.07	1	0	1	0	1	0	0	0									0	0	0	23.4286	62.2	26.571	11	1	314.848	54.2545	3.87934	17.0075	2.29395	3.5171	17.4322	86.8538	8.13269
3.194	1	24	1	153	2	9	2	-1.16226	19	40.1429	1	Spontaneous	Live birth	3600	3.6	68.34	0	0	0	0	0	0	0	1									0	1	0	19	53.8	22.9826	10.7	0	67.9408	997.122	7.13468	6.50279	1.88905	1.57835	6.02354	76.9587	3.37596
3.195	1	19		153	2	8	3	0.005604	19	37.4286	2	Spontaneous	Live birth	2400	2.4	9.539	1	1	0	0	1	0	0	0	1								0	0	1	19
3.197	1	18		150	1	4	2	-1.19842	21	39.43	1	Spontaneous	Live birth	3000	3	21.96	0	0	0	0	0	0	0		0								0	0	0	21	50.8	22.5778	11.8	0	36.6516	30.6548	3.29802	12.4647	3.27126	5.77004	13.1822	75.7271	3.67772
3.198	0	18		153	2	8	2	-0.72319	17.5714	38.2857	1	Spontaneous	Live birth	2700	2.7	14.03	0	0	0	0	0	0	0	0											0	17.5714	50.3	21.4875	12.5	0	13.746	125.583	1.44117	4.38329	1.41996	2.33064	2.90719	56.6026	1.9419
3.199	1	21		154	2	7	1	-1.44962	21.1429	29.2857	2	Spontaneous	Live birth	1400	1.4	80.23	1	0	1	0	1	1												0		21.1429	57.8	24.3717	8.5	1	14.9298	742.867	5.78774	10.621	0.859649	1.95895	7.40224	163.822	12.3956
3.2	0	18	1	153	2	6	3	1.16814	17.1429	39.5714	2	Cesarean section	Live birth	3000	3	29.31	0	0	0	0	0	0	0	0									0		0	17.1429	61	26.0584	12.3	0	50.3766	3122.08	3.11582	38.8505	2.54246	4.12994	19.7907	45.7807	1.46407
3.201	0	16		151	2	5	2	-1.33487	20.7143	36.1429	1	Spontaneous	Live birth	1900	1.9	2.16	1	1	1	0	0	0	0										1	1	1	20.7143
3.202	1	24	1	156	2	7	3	6.01817	21.2857	41.2857	1	Spontaneous	Live birth	3570	3.57	52.39	0	0	0	0	1	0	1	0									0	0	0	21.2857	56.3	23.1345	8.5	1	22.9837	111.172	8.4049	18.579	1.65655	1.30503	5.61648	35.8912	18.3664
3.203	0	20	1	150.1	2	5	2	-0.190858	22	39.5714	1	Spontaneous	Live birth	3000	3	20.39	0	0	0	0	1	0	1	0									0	0	0	22	51	22.6365	12.4	1	77.3986	155.961	2.7687	9.31342	1.47282	2.14508	2.2137	81.6928	0.602401
3.204	0	18	1	152	2	7	2	-1.30594	18.5714	39.8571	2	Spontaneous	Live birth	2600	2.6	4.38	0	1	0	0	0	0	0	0									0	0	0	18.5714	50	21.6413	10.7	0	33.8743	579.558	3.58434	17.8853	2.57459	1.9046	14.0875	116.724	7.87545
3.205	1	20	1	155	2	6	1	-1.44962	24.7143	38	2	Spontaneous	Live birth	2900	2.9	42.2	0	0	0	0	0	0	0	0									0	0	0
3.206	1	20		156	2	9	1	-1.44962	23.1429	37.1429	2	Spontaneous	Live birth	2500	2.5	18.6	0	0	0	0	0	0	0	0									0	0	0	23.1429	54	22.1893	7.4	0	31.2359	391.074	8.13139	42.7144	1.89296	1.90744	3.23046	48.3461	14.1141
3.207	1	19		159	2	8	2	-1.19767	24.8571	39	1	Spontaneous	Live birth	3100	3.1	36.32	0	0	0	0	1	0	0	0									0	0	0
3.208	1	20		155.2	3	10	2	-0.918466	22.8571	36.5714	2	Forcep/vaccuum	Live birth	3000	3	76.37	0	0	1	0	0	0	0										0	1	1	22.8571	69	28.6461	11	0	181.998	394.541	4.40171	31.7961	1.13134	2.71836	12.1731	32.4768	2.338
3.209	0	19		153	3	10	3	0.86538	18.4286	40.8571	2	Spontaneous	Live birth	2800	2.8	7.04	0	1	0	0	1	0	0	1									0	0	0	18.4286	56	23.9224	10.4	1	24.8081	928.69	3.07844	19.7492	2.52478	1.33041	14.3967	37.601	4.70866
3.21	0	23	1	157	2	8	3	0.610529	18.8571	38	2	Spontaneous	Live birth	3300	3.3	79.03	0	0	0	0	0	0	0	0									0	0	0	18.8571	50.8	20.6094	10.3	0	18.7917	200.968	2.22366	22.4062	1.6085	1.02549	3.4265	43.1565	1.81097
3.211	1	19	1	146	1	4	2	-0.486998	17.4286	39.5714	2	Spontaneous	Live birth	2700	2.7	8.77	0	1	0	0	1	0	0	1									0	0	0	17.4286	48.8	22.8936	12.4	1	16.6713	154.245	3.02881	16.6852	2.82226	3.12893	7.89446	56.7859	5.35561
3.212	0	18		150	3	10	2	-0.631107	16.4286	39.5714	1	Spontaneous	Live birth	2800	2.8	9.1	0	1	0	0	1	0	0	0	0								0	0	0	16.4286	55	24.4444	12.4	1	78.2473	394.541	5.86175	22.9368	1.29229	1.8904	8.60689	38.7884	26.0323
3.213	0	22	1	153	2	8	3	2.76637	20.4286	38	1	Spontaneous	Live birth	2700	2.7	16.98	0	0	0	0	0	0	0	0									0	0	0	20.4286	55	23.4952	12.8	0	32.5759	1323.02	2.72093	11.194	0.516791	2.20253	6.01514	106.898	5.86759
3.214	0	17		155	2	7	3	0.675442	19.7143	38.57	2	Spontaneous	Live birth	3200	3.2	63.38	0	0	0	0	0	0	0	0												19.7143	55	22.8928	11	0	84.5383	874.349	3.52981	28.6283	2.37474	3.85613	13.9213	27.3901	0.761506
3.215	1	21	1	149	1	0	1	-1.64683	22.4286	38.8571	1	Spontaneous	Live birth	2900	2.9	21	0	0	0	0	0	0	1	0									0	0	0	22.4286	48.8	21.981	11.2	0	98.9148	3411.94	13.1683	24.13	2.12253	1.60917	4.88194	119.45	1.94317
3.216	0	22	1	155.2	1	2	2	-1.19842	21.7143	38.8571	1	Spontaneous	Live birth	3400	3.4	67.16	0	0	0	0	0	0	0	0									0	0	0	21.7143	54.4	22.5848	11	0	39.1054	872.995	2.78054	13.4761	2.22375	1.98408	4.71022	34.4435	6.76353
3.217	1	19	1	154	2	6	1	-1.44962	19.7143	40.2857	2	Spontaneous	Live birth	3100	3.1	30.56	0	0	0	0	0	0	1	0									0	0	0	19.7143	45.8	19.3119	11.3	0	39.1054	1260.84	3.13799	27.8355	3.60131	2.27626	3.1775	96.5007	2.09118
3.219	0	16		152	2	5	1	-1.5933	20.5714	36.7143	2	Spontaneous	Live birth	3000	3	74.18	0	0	1	0	1	0	0	0									0	0	1	20.5714	46	19.91	11.7	1	12.5585	594.852	6.28743	29.8829	0.516791	0.27458	0.27653	3.95477	9.98794
3.22	1	19	1	155	2	7	1	-1.44962	22	38.1429	1	Spontaneous	Live birth	3000	3	40.13	0	0	0	0	1	0	0	0									0	1	1	22	51.5	21.436	9.6	1	228.566	740.454	10.5042	18.1518	2.87153	0.745529	4.16934	41.5655	0.882754
3.221	0	20		154	2	8	1	-1.5933	16.8571	41.7143	1	Cesarean section	Live birth	3900	3.9	76.94	0	0	0	0	0		0	0									0	0	0	16.8571	58	24.4561	7.5	0	109.55	2036.6	5.29758	28.4302	1.02278	3.18837	12.4227	25.4447	14.637
3.222	1	20	1	150	2	7	2	-1.02556	24.2857	39	1	Spontaneous	Live birth	3000	3	27.2	0	0	0	0	1	0	0	0									0	0	1
3.223	0	22		149	3	12	3	7.40637	23.4286	39.2857	1	Cesarean section	Live birth	3600	3.6	77.62	0	0	0	0	0	0	0	0									0	0	0	23.4286	54.4	24.5034	11.9	0	27.2641	448.405	4.14582	27.3092	1.63051	4.53029	17.398	120.744	3.45102
3.224	1	20		164	2	5	2	-1.19767	23.5714	38.29	2	Spontaneous	Live birth						0	0	0		1	0												23.5714	69	25.6544	14.2	0	40.0497	585.69	3.06851	16.952	2.57459	1.26492	6.54619	47.9459	3.25002
3.225	0	16		150	2	5	3	0.390482	18	38.8571	1	Spontaneous	Live birth	3000	3	29.14	0	0	0	0	1	0	0										0	0	0	18	52.4	23.2889	8.1	1	31.6874	1269.34	3.76772	28.4962	2.1732	3.71468	13.5039	32.8697	16.4946
3.226	1	16		155.6	1	0	2	-1.1739	17.8571	37.7143	2	Spontaneous	Live birth	2900	2.9	47.2	0	0	0	0	1		0	0										0		17.8571	58	23.9557	11.2	1	51.678	4415.75	3.11814	34.4317	2.37474	3.50532	14.7068	180.69	5.2883
3.227	0	22	1	155	1	3	3	1.81669	21.7143	38.4286	2	Spontaneous	Live birth	3900	3.9	97.58	0	0	0	0	1	0	0	0									0	0	0	21.7143	67	27.8876	10.1	1	29.376	602.453	4.47597	28.4962	1.07719	1.11675	6.84493	65.6949	5.45706
3.228	1	20	1	155	2	8	3	0.239412	22.2857	38.7143	2	Spontaneous	Live birth	3000	3	41.05	0	0	0	0	0	0	0	0	1	0							0	0	0	22.2857	51.8	21.5609	10	0	58.6868	524.997	3.16776	32.1916	2.27419	3.79107	14.5695	234.991	2.50598
3.229	1	24		156	3	12	3	5.27659	20.5714	39	2	Spontaneous	Live birth	2400	2.4	2.62	1	1	0	0	0	0	0	0									0	0	0	20.5714	60.8	24.9836	11.9	0	35.9562	1885.25	4.50568	32.1916	3.01883	6.29515	8.90985	125.755	2.14528
3.23	0	19		152	1	4	2	-0.19316	16	36.8571	1	Spontaneous	Live birth	2800	2.8	43.55	0	0	1	0	1	1	1	0									0	0	0	16	61.8	26.7486	9.8	1	51.9845	1805.71	4.89177	19.6162	4.59922	2.13446	5.80955	17.354	5.56332
3.231	1	18		155	3	10	3	2.29072	19	36.4286	2	Spontaneous	Live birth	2700	2.7	51.24	0	0	1	0	0	1	0										1	1	1	19	49.6	20.6452	10.3	0	62.7275	3765.94	3.16072	8.84162	2.80226	4.50203	2.63197	34.9962
3.232	1	16		153	2	7	2	-0.910311	16				Live birth							0	1	0	0	0											0	16	43.4	18.5399	11.3	1	21.9617	165.734	3.73303	14.6811	1.81583	1.86201	3.38693	15.8299	1.37805
3.234	0	19	1	153	2	5	1	-1.5933	19.4286	39	2	Spontaneous	Live birth	2700	2.7	12.44	0	0	0	0	0	0	0	1									1	1	0	19.4286	53.5	22.8545	11.8	0	32.5759	404.884	2.96427	40.3506	2.22375	3.20252	6.1998	105.231	2.50751
3.235	1	22	1	153	1	4	3	0.48063	22.8571	38.2857	2	Spontaneous	Live birth	3300	3.3	75.66	0	0	0	0		0	0	1									0	0	0	22.8571
3.237	0	18		152	2	6	1	-1.44962	16.2857	37.7143	1	Spontaneous	Live birth	2600	2.6	14	0	0	0	0	0	0	1	1									0	0	1	16.2857	51.8	22.4204	10.9	0	93.0702	391.074	2.63149	34.9585	2.12253	1.40725	10.1889	20.8043	1.14825
3.239	1	21	1	153	2	6	2	-1.05399	16.4286	35.7143	2	Spontaneous	Live birth	2800	2.8	74.92	0	0	1	0	0	0	0												0	16.4286	51.8	22.1282	12.1	0	45.8968	397.998	2.81034	27.0422	5.4836	3.93534	12.0059	27.0005	6.2504
3.24	1	21		157	3	12	3	4.60084	21	41.4286	2	Spontaneous	Live birth	3100	3.1	20.52	0	0	0	0	0	0	1	0									0	0	1	21
3.241	0	16		150	2	8	2	-1.02556	16.2857	38.4286	2	Spontaneous	Live birth	2200	2.2	1.27	1	1	0	0	1	0	0	0									0	0	0	16.2857
3.243	1	22	1	155	3	10	3	3.6932	20.5714	39.5714	1	Spontaneous	Live birth	3500	3.5	66.56	0	0	0	0	0	0	0	0									0	0	0	20.5714	80.4	33.4651	11.5	0	12.5585	319.509	1.64545	24.7924	1.55626	2.86846	18.2341	60.8273	2.02361
3.244	0	18	1	152	2	5	2	-1.00121	22.1429	40.2857	1	Spontaneous	Live birth	3600	3.6	66.72	0	0	0	0	0	0	0	1									1	1	0	22.1429	55	23.8054	10.5	0	35.5475	1034.65	3.65373	22.5389	1.18523	2.04651	18.284	40.7711	2.10374
3.246	1	22	1	154	2	8	2	-0.88188	16.8571	37.5714	2	Spontaneous	Live birth	2800	2.8	39.28	0	0	0	0	0	0	1	0									0	0	0	16.8571	62.6	26.3957	11.4	0	102.885	1129.96	5.38666	8.76718	1.76423	1.04831	6.20614	15.0703	2.11948
3.247	1	19		151	3	13	3	6.26903	19.4286	38.2857	2	Cesarean section	Live birth	2900	2.9	37.47	0	0	0	0	0	0	0	0	1								1	1	1	19.4286	53.7	23.5516	10.3	0	34.2985	1769.21	2.97917	13.4761	2.27419	4.3087	5.35878	83.693	1.39808
3.248	0	18		166.5	2	7	1	-1.5933	21.1429	37.4286	1	Spontaneous	Live birth	3300	3.3	78.06	0	0	0	0	0	0	0	0									0	0	1	21.1429	58.3	21.03	8.1	0	64.3278	931.349	4.23336	21.7425	2.67393	2.87129	5.32567	180.259	3.67856
3.25	1	19		155	2	5	2	-1.19767	22.1429	32.7143	1	Spontaneous	Live birth	1700	1.7	28.94	1	0	1	0	0	0	0		1								0	0	0	22.1429	50	20.8117	9.9	0	171.004	1109.2	4.28783	14.4135	3.06778	2.39533	1.28162	43.5547	55.6743
3.251	1	16		152	2	8	3	0.0538446	18.4286	40.2857	1	Spontaneous	Live birth	2900	2.9	9.119	0	1	0	0	0	0	0	0									1	0	0	18.4286	60	25.9695	9.1	0	25.2473	379.834	3.14921	14.7535	5.7676	3.10696	6.90518	6.99257
3.252	0	22	1	154	2	6	2	-1.15302	23.7143	39.7143	2	Spontaneous	Live birth	2500	2.5	2.76	0	1	0	0	0	0	0	0									0	0	0	23.7143	60	25.2994	12	0	53.4963	488.171	6.12902	25.4545	2.47487	3.23082	12.4109	49.9485	2.94357
3.253	1	17		158	1	4	2	-1.22277	24	36.5714	1	Spontaneous	Live birth	3000	3	67.7	0	0	1	0	1		0	0									0	0	1
3.254	0	16		153	2	6	1	-1.5933	16	37.8571	2	Spontaneous	Live birth	2500	2.5	10.93	0	0	0	0	0	1	1	1									0	0	0	16	52.9	22.5981	10.4	0	53.1966	315.804	4.90167	16.952	3.16543	1.61201	8.33849	23.1192	2.0722
3.255	0	20	1	155.1	1	2	1	-1.3884	21.7143	39.5714	1	Spontaneous	Live birth	2600	2.6	3.45	0	1	0	0	1	0	0	0									0	0	0	21.7143	42.5	17.6671	10.7	1	13.459	168.002	4.08974	3.59056	1.76423	0.349552	2.64729	28.17	12.1941
3.256	1	17		158	2	7	3	0.190546	18.4286	41	1	Spontaneous	Live birth	3000	3	9.51	0	1	0	0	1	0	1	0									1	1	1	18.4286	57	22.8329	11.4	1	100.498	491.407	7.42681	17.7521	25.6957	1.91879	12.2054	13.7451	4.57039
3.257	0	18	1	145	1	4	1	-1.50315	17.5714	38	1	Spontaneous	Live birth	2600	2.6	11.36	0	0	0	0	1	1	0	1									1	1		17.5714	47.1	22.4019	12.2	1	72.2614	960.445	3.80241	9.84723	0.516791	1.1139	6.149	41.1682	4.26157
3.258	0	17		157	1	4	3	0.634294	20	36.8571	1	Spontaneous	Live birth	2800	2.8	43.55	0	0	1	0	1	0	0	0									0	0	0	20	55.1	22.3538	12	1	63.2832	68.8282	8.20092	23.5998	2.37474	2.05502	5.60186	28.9509	3.37519
3.259	1	22	1	149	1	2	3	-0.143366	20.1429	39.1429	1	Spontaneous	Live birth	3500	3.5	71.79	0	0	0	0	1	0	1	0									0	0	0	20.1429	44.2	19.909	13.5	1	121.421	2055.86	3.04866	29.8169	2.57459	0.814164	2.93562	92.7723	4.18056
3.26	1	22	1	156	2	6	2	-1.16924	17	40.1429	1	Spontaneous	Live birth	3700	3.7	76.17	0	0	0	0	1	1	1	0									0	0	1	17	57.9	23.7919	9.8	1	94.4354	1644.98	8.21085	9.1725	2.67393	4.61983	3.99762	18.884	19.9239
3.263	1	19		154	1	4	1	-1.50315	21	35.7143	1	Spontaneous	Live birth	2100	2.1	9.16	1	1	1	0	1	0	0		1									0	1	21	54.9	23.1489	7.7	1	77.7993	642.263	10.9253	27.7033	0.91305	3.96928	1.22459	10.551	95.9263
3.264	1	21	1	157	2	8	2	-1.19767	20.7143	37.1429	1	Spontaneous	Live birth	3000	3	57.71	0	0	0	0	0	0	0	0	1								0	0	0	20.7143	54.9	22.2727	11	0	26.8377	692.077	3.76158	14.887	2.47786	1.41169	13.3938	38.3029	5.13795
3.265	0	17		155	2	5	3	-0.118767	16.2857	40	2	Spontaneous	Live birth	2900	2.9	16.88	0	0	0	0	1	1	1	1									1	1	1	16.2857	65.5	27.3049	9.69	1	36.9328	2488.51	5.75492	33.0454	3.89639	2.24747	6.1922	19.0709	8.41811
3.266	0	23		152	2	8	2	-1.16924	24.4286	38	2	Spontaneous	Live birth	3200	3.2	71.45	0	0	0	0	0	0	0	0									0	0	0	23.7143	54.9	23.7621	9.8	0	65.5118	1146.73	29.6438	12.154	2.00371	3.45821	5.91253	43.7934	93.8627
3.267	0	19	1	152	1	3	1	-1.50315	21.2857	37.4286	1	Spontaneous	Live birth	3000	3	52.59	0	0	0	0	1	0	0	0									0	0	0	21.2857	45.6	19.7368	10.4	1	35.135	1922.81	3.91141	27.1745	2.1732	2.5087	12.3287	100.653	2.29311
3.268	1	17		157	2	8	2	-1.2266	19.8571	37.5714	2	Spontaneous	Live birth	2900	2.9	49.77	0	0	0	0	1	0	0	0									0	0	0	19.8571
3.269	0	19		153	2	7	1	-1.5933	17.8571	36.5714	1	Spontaneous	Live birth	2600	2.6	29.96	0	0	1	0		1	1	0									0	0	1	17.8571
3.272	1	21	1	152	3	10	3	7.11842	18.8571	39.2857	2	Spontaneous	Live birth	3200	3.2	53.27	0	0	0	0	0	0	0	0									0	0	0	18.8571	53.6	23.1994	11.1	0	256.808	241.777	2.59163	17.4848	2.72346	2.14439	5.62458	63.4616	1.19559
3.274	1	16		154	1	0	1	-1.64683	17.8571	40.5714	2	Spontaneous	Live birth	3000	3	19.41	0	0	0	0	0	0	1	1									0	0	0	17.8571	52.2	22.0105	9.9	0	70.5844	147.22	3.18761	14.4135	17.2927	1.90744	6.33892	11.674	15.2669
3.275	1	16		152	1	4	1	-1.50315	21.8571	40.2857	1	Spontaneous	Live birth	2300	2.29	0.36	1	1	0	0	1	0	1	0									0	0	0	21.8571	44.3	19.1742	7.9	1	29.376	350.024	8.9243	19.2834	7.57084	5.8761	0.494595	12.9903	19.2432
3.276	0	24	1	156	2	5	2	-0.67196	18.5714	39.7143	1	Spontaneous	Live birth	3400	3.4	55.46	0	0	0	0	0	0	0											0		18.5714	62	25.4767	11.5	0	47.5352	183.618	2.29334	15.3497	2.47487	1.30763	19.4204	79.3781	1.4453
3.277	1	19		154	2	6	1	-1.44962	20	37.1429	2	Spontaneous	Live birth	2900	2.9	57.65	0	0	0	0	1	0	0	0									0	0	1	20	57.1	24.0766	10	1	32.1341	1711.86	6.10922	18.5514	0.1213	1.13955	5.11885	41.5655	27.0503
3.278	0	20	1	153	2	5	1	-1.44962	19.5714	37	2	Spontaneous	Live birth	2100	2.1	2.83	1	1	0	0	0	0	0	0										0		19.5714	52.8	22.5554	12	0	53.4757	173.229	2.50447	14.5219	2.96981	1.82226	4.66174	134.19	4.74965
3.279	1	22	1	157	2	6	3	0.466849	18	38.5714	2	Spontaneous	Live birth	3200	3.2	63.38	0	0	0	0	0	0	0	0									0	0	0	18	60.3	24.4635	11.7	0	17.7535	160.503	4.20364	23.0031	3.06774	3.03834	18.138	26.8061	2.68909
3.28	0	28	1	160	3	12	3	14.7362	16	40.7143	2	Cesarean section	Live birth	3400	3.4	55.79	0	0	0	0	0	0	0	0									0	0	0	16	71.7	28.0078	13.3	0	36.033	198.028	2.69134	15.7994	1.8967	1.67623	51.8547	36.8487	4.04552
3.281	0	18		155	2	8	2	-1.26405	18.1429	38.5714	1	Spontaneous	Live birth	3100	3.1	42.96	0	0	0	0	1	0	0	0									0	0	1	18.1429	49.1	20.437	10.5	1	46.0649	377.989	5.55986	15.8841	6.53559	1.42432	6.44276	100.237	27.7808
3.282	1	19	1	156	1	0	1	-1.53208	24.5714	39	2	Spontaneous	Live birth	2500	2.5	4.61	0	1	0	0	1		0	0									0	0	0
3.283	0	17		151	2	8	3	4.1156	20.5714	38.4286	1	Spontaneous	Live birth	3000	3	35.5	0	0	0	0	1	0	0	0									0	0	0	20.5714	51.6	22.6306	7.5	1	73.4412	629.579	6.17852	24.13	2.7729	2.65037	6.00235	66.5079	9.02125
3.284	0	16		158	1	4	1	-1.64683	19.4286	39.1429	2	Spontaneous	Live birth	2800	2.8	17.5	0	0	0	0	1	1												0	1	19.4286	47.8	19.1476	8	1	29.0951	512.897	6.65028	24.0364	3.5482	2.74105	3.49197	22.9128	4.64346
3.285	1	17		154	2	7	3	0.162116	22.1429	38	2	Spontaneous	Live birth	2800	2.8	32	0	0	0	0	1	0	0	0									0	0	1	22.1429	54	22.7694	9.8	1	23.1036	785.982	6.18449	23.4861	6.53274	2.74105	3.66313	108.124	11.8929
3.286	0	22	1	152	1	4	2	-1.10752	20	37	1	Spontaneous	Live birth	2700	2.7	31.35	0	0	0	0	0	0	0	0									0	0	0	20	53.8	23.286	11	0	68.8765	1087.69	4.08974	26.91	2.27419	3.84199	4.40934	131.656	0.468614
3.288	1	21	1	156	2	5	1	-1.44962	23.4286	38.2857	2	Spontaneous	Live birth	3264	3.26	72.86	0	0	0	0	0	0	0	0									0	0	0	23.4286	66	27.1614	10.8	0	348.411	1237.45	7.38474	11.2446	2.78822	2.49561	12.3006	24.673	7.97271
3.29	0	19	1	154	1	3	1	-1.50315	19.8571	38.8571	1	Spontaneous	Live birth	3200	3.2	48.37	0	0	0	0	0	1	0										0	0	0	19.8571	57.8	24.3717	11.6	0	10.8718	30.6548	1.30421	23.6695	3.44802	2.65458	18.8533	35.3988	0.390625
3.291	0	16		151	2	6	1	-1.5933	21.7143	30.57	2	Spontaneous	Live birth	1900	1.9	94.78	1	0	1	0	1	1														21.7143	50	21.9289	9.6	1	24.4032	216.573	4.46784	14.3398	7.64287	0.655211	5.68614	32.8723	32.5733
3.292	1	19		151	2	8	1	-1.44962	20	36.1429	2	Cesarean section	Live birth	2600	2.6	46.82	0	0	1	0	0	1	0										0	0	0	20	49.2	21.578	10.1	0	103.464	103.054	2.49365	14.5222	2.32106	2.13039	16.9888	79.9408	15.7472
3.293	1	18		152	2	8	1	-1.5933	17.5714	41	1	Cesarean section	Live birth	3300	3.3	29.41	0	0	0	0	0	1	0	0									0	0	1	17.5714	49.9	21.598	9.1	0	17.0867	472.277	3.41134	23.2109	3.69788	3.83794	9.41064	33.2324	0.999861
3.294	1	18	1	150	1	3	1	-1.50315	17.4286	39.5714	1	Spontaneous	Live birth	2800	2.8	9.1	0	1	0	0	1	0	0	0									1	1	1	17.4286	45.3	20.1333	11.7	1	15.2678	159.533	2.19527	10.1545	2.37345	1.9186	5.00551	38.3029	4.08148
3.295	0	19		153	2	8	3	4.07405	17.7143	37.5714	2	Spontaneous	Live birth	2500	2.5	13.56	0	0	0	0	1	1	0	0									0	0	1	17.7143	52.5	22.4273	9.69	1	41.987	93.4815	3.97657	24.9541	9.32007	2.66574	9.57225	23.6158	1.42577
3.296	1	18		152	2	8	2	-1.16924	16.4286	39	2	Spontaneous	Live birth	2900	2.9	27.18	0	0	0	0	0	0	0	0									0	0	0	16.4286	43.5	18.8279	12.2	0	15.2678	719.485	1.75401	10.5177	1.73488	1.01656	2.26875	24.144	17.9845
3.297	0	18	1	155	2	7	3	0.442497	20.5714	37.8571	1	Spontaneous	Live birth	2800	2.8	26.28	0	0	0	0	1	1	0	0										0		20.5714	63.8	26.5557	9.69	1	33.2113	613.253	12.1577	32.1246	2.50389	1.06106	1.43316	15.9609	4.71624
3.298	0	24	1	156	2	8	2	-0.773609	22	37.8571	1	Spontaneous	Live birth	3300	3.3	72.51	0	0	0	0	1	0	0	0										0		22	60.9	25.0247	8.1	1	40.3615	2427.7	3.90483	10.6994	2.89079	2.68247	13.2979	247.696	1.94552
3.299	0	21	1	152	1	1	2	-1.35947	21.2857	37.2857	2	Spontaneous	Live birth	2500	2.5	16.76	0	0	0	0	1	0	0	1										0	0	21.2857	51.2	22.1607	10.1	1	40.3615	598.012	4.85021	12.7	4.72816	0.955378	11.2645	3.95477	7.27891
3.3	1	20		154	2	8	3	1.03459	16	38.43	2	Spontaneous	Live birth	2300	2.29	2.34	1	1	0	0	0	0	0	0									0	0	0	16	58.3	24.5826	9.4	0	23.1036	913.293	3.12743	16.2558	4.77655	1.78486	2.89341	76.2628	83.3466
3.301	1	17		154	2	7	1	-1.5933	22.7143	36.1429	1	Spontaneous	Live birth	2800	2.8	57.62	0	0	1	0	1	0	0										0	0	1	22.7143	52.2	22.0105	7.2	1	26.8377	719.485	11.5707	23.9447	2.99294	2.68805	6.1068	44.1615	35.991
3.302	1	19	1	152	2	8	1	-1.44962	20	41.57	1	Spontaneous	Live birth	3500	3.5	42.19	0	0	0	0	0	1	1	0												20	56	24.2382	10.5	0	20.2913	2356.16	3.17895	8.88459	1.62605	1.51749	2.9824	66.2839	1.09723
3.303	1	17		151					19.5714	39.4286	2	Spontaneous	Live birth	3100	3.1	41.04	0	0	0	0	0	0	1	0									1	1	1	19.5714	50.4	22.1043	9.19	0	228.319	457.096	9.84336	31.0201	7.45918	3.31306	2.0346	22.5617	11.9747
3.304	0	23		152	3	12	3	10.8406	16.8571	40.14	2	Spontaneous	Live birth	2700	2.7	6.24	0	1	0	0	1	0	0	0									0	0	0	16.8571	45	19.4771	9.8	1	30.169	1971.75	6.37317	28.4447	5.01766	4.83259	4.42886	21.8607	5.99205
3.306	0	18		152	2	6	2	-0.906691	21.8571	36.4286	1	Spontaneous	Live birth	2500	2.5	23.98	0	0	1	0	0	0	0	0										0		21.8571	45.5	19.6936	9.9	0	52.8357	80.32	3.25631	20.3704	2.11009	1.8378	7.55978	156.329	1.65924
3.307	0	22	1	159	2	8	1	-1.5933	19.4286	37.2857	2	Spontaneous	Live birth	3200	3.2	80.75	0	0	0	0	1	0	0	0										0		19.4286	58.2	23.0212	10.1	1	33.2113	179.039	1.51609	14.7046	1.40583	1.25582	17.3169	22.9128	3.47514
3.602	1	23	3	160	1	3	2	-1.06985	23	40.8571	2	Spontaneous	Live birth	3700	3.7	79.56	0	0	0	0	0	0	0	0									0	0	0	23	63.4	24.7656	12	0	11.0776	162.116	1.31504	4.76906	1.87349	1.7538	1.69377	22.5527	0.87363
3.604	0	25	4	155	2	6	3	0.115868	21.7143	40.2857	2	Spontaneous	Live birth	3800	3.8	88.51	0	0	0	0	0	0	0	0									0	0	0	21.7143	60.5	25.1821	11.1	0	30.7555	162.116	1.17045	5.63814	2.06823	1.72084	9.99584	51.3053	0.445953
3.605	0	24	2	162	1	0	1	-1.64683	16	41.2857	1	Spontaneous	Live birth	2500	2.5	0.56	0	1	0	0	0	0	0	0									0	0	0	16	59	22.4813	11.9	0	72.1595	33.8933	0.92255	9.14239	2.45209	2.57831	3.602	18.848	0.498342
3.606	1	32	3	155.8	1	0	2	-0.589946	23.5714	41.2857	2	Spontaneous	Live birth	3300	3.3	39.86	0	0	0	0	0	0	0	0									0	0	0	23.5714	66.4	27.3548	11.6	0	113.722	30.6548	1.50019	16.4391	1.3256	0.566516	8.12977	72.09	2.77135
3.607	0	27	2	157	1	0	2	-1.2512	22.5714	38.7143	2	Spontaneous	Live birth						0	0	0	0	0	0										0		22.5714	48	19.4734	11.2	0	127.287	257.928	3.03396	13.1526	1.47947	0.938728	11.0716	60.3498	104.922
3.608	1	24	2	166	1	0	1	-1.64683	17.5714	37.14	1	Spontaneous	Live birth	3000	3	57.71	0	0	0	0	0	0		0									1	1	0	17.5714	70.2	25.4754	11	0	15.7178	404.282	2.58873	40.0906	0.763098	1.75604	11.2991	32.0594	3.55922
3.609	1	21	3	153	2	5	1	-1.44962	23.7143	39	2	Spontaneous	Live birth	3000	3	36.82	0	0	0	0	0	0	0	0									0	0	1	23.7143	46.5	19.8642	9.5	0	15.7178	83.2641	2.14513	14.198	3.12989	1.05287	3.50728	87.0316	1.43519
3.61	0	26	3	155.6	1	2	3	0.519356	20.4286	38	2	Spontaneous	Live birth	2400	2.4	5.92	1	1	0	0	0	1	0	0	0									0	0	20.4286	54.4	22.4688	10.9	0	11.9648	453.12	2.01669	49.925	2.4639	2.91071	14.0852	62.2988	1.2251
3.611	0	23	3	166.3	1	0	2	-1.1739	27.8571	38	2	Spontaneous	Live birth	2600	2.6	15.4	0	0	0	0	0	0											0	0
3.614	0	30	3	168	1	0	2	-0.935411	17.2857	40.4286	2	Spontaneous	Live birth	2900	2.9	13.78	0	0	0	0	1	0	0	0									0	0	0	17.2857	50.7	17.9634	12.6	1	72.2675	583.149	4.37734	20.8753	3.21698	5.31788	6.60097	35.538	6.82416
3.615	1	30	3	167	1	0	3	0.336951	21.4286	38.7143	2	Spontaneous	Live birth	3570	3.57	87.86	0	0	0	0	0	0	0	0									0	0	0	21.4286	56.7	20.3306	11.8	0	119.071	369.846	1.30665	2.8554	3.0862	4.14842	13.6924	60.7395	2.25918
3.616	0	25	3	158.5	1	3	1	-1.64683	16.8571	40.7143	2	Spontaneous	Live birth	2900	2.9	12.07	0	0	0	0	0	0	0	0									0	0	0	16.8571	51.2	20.3803	11.9	0	6.98653	223.237	1.37734	11.6879	2.37314	0.311569	8.33404	32.8325	1.06738
3.617	1	29	2	151	2	8	3	0.782639	17	40.4286	2	Spontaneous	Live birth	3500	3.5	68.01	0	0	0	0	0	0	0	0									1	1	1	17	60.1	26.3585	12.4	0	13.9354	609.35	1.88843	13.989	2.55414	2.1662	27.8632	64.64	0.92375
3.618	0	20	2	152	2	5	1	-1.5933	18.1429	39.7143	2	Spontaneous	Live birth	2700	2.7	8.039	0	1	0	0	0	0	0	0									0	0	0	18.1429	50	21.6413	8.9	0	18.8968	176.727	1.50479	7.9138	3.26039	1.27645	16.8857	23.5418	9.24228
3.619	0	28	3	165	1	0	2	-0.778274	22.4286	39.8571	2	Spontaneous	Live birth	3000	3	26.07	0	0	0	0	0	0	0	0									0	0	0	22.4286	70.8	26.0055	9.5	0	17.3613	1579.38	0.870335	31.5859	1.86367	1.76062	15.4477	45.2066	1.31766
3.62	0	24	2	162	1	0	1	-1.39488	23.4286	38.29	1	Spontaneous	Live birth	3200	3.2	57.39	0	0	0	0	0	1	0	0										0	0	23.4286	64	24.3865	11.4	0	9.71625	991.463	3.1059	13.5708	0.923173	0.879327	13.0178	177.893	2.30988
3.621	1	25	2	154	1	3	2	-1.35947	24	37.4286	1	Spontaneous	Live birth	3100	3.1	62.06	0	0	0	0	0	0	0										0	0	0
3.623	1	26	2	164	1	1	1	-1.50315	17.8571	38.4286	1	Spontaneous	Live birth	3300	3.3	64.43	0	0	0	0	1	0	0	0									1	0	1	17.8571	57.5	21.3786	10.4	1	13.9354	101.922	3.1059	17.9566	2.37314	1.26733	12.983	37.8571	5.52853
3.627	1	29	3	152	2	7	3	5.86514	22.2857	37.2857	1	Spontaneous	Live birth	2500	2.5	12.84	0	0	0	0	0	0	1	0									0	0	0	22.2857
3.628	0	25	2	148	1	0	2	-1.07909	17	40.5714	2	Spontaneous	Live birth	2800	2.8	8.13	0	1	0	0	0	0	0	0									0	1	0	17	50	22.8269	11.4	0	11.4883	197.643	1.24187	23.3269	0.983117	2.20411	4.26174	41.76	1.71493
3.629	0	30	4	166	1	0	3	-0.143366	22.7143	40.7143	1	Spontaneous	Live birth	3200	3.2	23.9	0	0	0	0	0	0	0	0									0	0	0	22.7143	60.4	21.919	10.5	0	56.9788	30.6548	2.77526	38.9507	2.68861	2.39376	3.85055	58.792	10.5723
3.63	0	26	2	163	1	3	2	-1.05474	23.5714	36.5714	2	Spontaneous	Live birth	3300	3.3	92.25	0	0	1	0	0	0	0										0	0	0	23.5714	61	22.9591	10.5	0	11.4883	49.4459	1.05868	3.07564	1.17592	0.958811	7.17346	93.5415	1.45901
3.631	1	20	2	166	1	4	3	2.31334	19.2857	38.7143	2	Spontaneous	Live birth	2950	2.95	35.93	0	0	0	0	0	0	0	0												19.2857	54.1	19.6327	9.9	0	13.3742	211.938	1.58499	10.4851	3.18195	4.22538	6.5973	32.2749	0.422602
3.632	1	26	2	162.3	2	5	2	-0.629929	23.7143	35.4286	2	Spontaneous	Live birth	2800	2.8	79.7	0	0	1	0	0	0	0										0	0	0	23.7143	66.5	25.2455	10.3	0	24.5221	97.85	4.52389	10.0925	4.14725	1.04139	15.017	81.701	0.886071
3.633	1	25	2	158	1	4	2	-0.776722	24.4286	40	2	Spontaneous	Live birth	3000	3	24.57	0	0	0	0	0	0	0	0									1	0	0
3.634	0	31	2	152	1	2	3	1.23394	24	41	1	Cesarean section	Live birth	3500	3.5	48.78	0	0	0	0	0	0	0	0									0	0	0
3.636	1	21	2	153	1	0	2	-1.35947	20.5714	39.14	1	Spontaneous	Live birth						0	0	0	0	0	0												20.5714	51.6	22.0428	9.3	0	4.602	295.917	0.967571	13.8294	2.03996	4.98076	4.80933	80.9523	2.45337
3.637	1	26	2	163.2	1	2	3	0.441748	23.5714	40.5714	1	Spontaneous	Live birth	4200	4.2	95.38	0	0	0	0	1	0	0	0									0	0	0	23.5714	65	24.4047	11.9	1	53.4907	2330.32	2.52303	11.8606	2.80926	2.11031	16.9064	88.8323	3.67757
3.638	0	30	3	153	1	4	3	0.448726	16	38.2857	2	Spontaneous	Live birth						0	0	0	0	0	0										0		16	48.4	20.6758	11.2	0	29.8711	364.303	1.03262	6.57035	2.72548	3.02194	4.7009	38.4725	4.14934
3.639	0	26	2	154	2	8	1	-1.44962	16.1429	41.2857	2	Spontaneous	Live birth	3100	3.1	21.54	0	0	0	0	0	0	0	0									0	0	0	16.1429
3.64	0	29	2	163	3	10	3	4.55619	22.7143	39.4286	1	Spontaneous	Live birth	3500	3.5	68.33	0	0	0	0	0	0	0	0									0	0	0	22.7143	55.4	20.8514	10.9	0	11.4883	610.255	1.4394	13.2383	2.55676	2.24558	11.3224	172.518	0.395681
3.641	1	23	2	153	2	6	1	-1.5933	21	39.4286	2	Spontaneous	Live birth	3300	3.3	61.19	0	0	0	0	0	0	0										1	0	0	21	50.7	21.6583	9	0	26.7545	49.4459	1.98477	12.8444	1.50266	0.324796	2.9697	105.09	0.943778
3.642	0	35	4	157	1	0	3	6.45082	20.4286	37.7143	2	Spontaneous	Live birth	3200	3.2	75.31	0	0	0	0	0	0	0	0									0	0	0	20.4286	64.3	26.0863	11.9	0	20.3448	463.326	1.1937	13.5708	2.64391	3.07288	11.2805	80.127	3.72854
3.643	0	27	3	159.2	1	2	1	-1.50315	21.8571	38	1	Spontaneous	Live birth						0	0	0	0	0	0												21.8571	55	21.7008	9.69	0	8.35139	64.5571	1.14522	21.3918	1.69701	2.64196	11.11	154.145	1.02914
3.644	1	29	2	162	3	10	3	1.68619	21.4286	38	2	Spontaneous	Live birth	3100	3.1	62.53	0	0	0	0	0	0	0										0	0	0	21.4286	48.3	18.4042	11.3	0	8.35139	361.126	1.757	27.2216	1.0273	2.48274	5.97852	175.402	2.17992
3.645	1	26	3	155.3	1	0	2	-0.683461	20.4286	41.8571	2	Spontaneous	Live birth	3000	3	11.75	0	0	0	0	0	0	0	0									0	1	0	20.4286	58.7	24.3386	11.3	0	6.98653	137.208	1.66797	10.9549	1.35633	1.40195	4.33815	13.9641	1.35282
3.646	0	28	2	162	1	1	1	-1.50315	23	35.5714	1	Spontaneous	Live birth	1800	1.8	2.47	1	1	1	0	0	0	0										0	0	0	23	46.2	17.604	10.3	0	15.0841	248.03	2.13225	11.4673	3.05847	4.07784	8.90296	117.679	1.35527
3.647	0	22	2	161.2	1	3	3	0.280694	16.2857	40.8571	2	Spontaneous	Live birth	3000	3	17.28	0	0	0	0	1	0	0	0									0	0	0	16.2857	58.2	22.3972	11.5	1	6.7595	627.531	2.60422	11.6639	2.17082	1.432	12.1548	17.344	3.51659
3.648	1	32	4	154	2	9	3	1.06066	23.1429	37.1429	1	Spontaneous	Live birth	3000	3	57.71	0	0	0	0	0	0	0	0									0	0	0	23.1429	54.9	23.1489	9	0	6.7595	206.25	1.67793	3.07564	1.73445	4.17203	8.64743	56.2865	0.390625
3.65	1	22	2	157.1	1	3	3	2.3971	21.1429	39.43	2	Spontaneous	Live birth	3000	3	31.06	0	0	0	0	0	0	0	1												21.1429	49.5	20.0564	9.6	0	6.7595	76.5153	1.86445	5.20712	1.57784	2.47293	8.16611	134.971	0.390625
3.651	1	23	2	160	1	1	3	0.729108	22.8571	38.8571	2	Spontaneous	Live birth	3200	3.2	59.3	0	0	0	0	1	0	0	0									0	0	1	22.8571	58.1	22.6953	7.8	1	9.34437	53.5112	2.09198	15.9996	1.47189	1.36927	3.37729	171.881	0.662349
3.652	0	21	2	151	2	5	2	-1.30594	24.5714	36	1	Spontaneous	Live birth						1	0	1		0	0												21.7143	48.5	21.271	10.1	1	18.1416	30.6548	2.13225	4.04256	3.97109	5.56517	6.75362	137.201	12.2932
3.653	0	30	3	160	1	2	2	-0.606164	22.8571	35.2857	2	Spontaneous	Live birth	2600	2.6	66.01	0	0	1	0	1	0	0										0	0	0	22.8571	56.2	21.9531	11.2	1	18.1416	149.917	1.62479	18.1739	1.99008	2.14541	12.6911	66.6056	1.62966
3.654	0	27	3	155	1	0	1	-1.50315	20.1429	40.1429	2	Spontaneous	Live birth	3400	3.4	62.04	0	0	0	0	0	0	0	0									1	1	1	20.1429	64.2	26.7222	12.1	0	4.89976	652.549	1.26815	17.5805	2.23998	1.83607	6.59441	21.129	0.851312
3.655	0	28	2	156	2	5	3	-0.089835	23.4286	40.1429	2	Spontaneous	Live birth	3000	3	23.16	0	0	0	0	1		0	0	0								0	0	0	23.4286	60.1	24.6959	11.4	1	8.05193	177.146	1.63811	2.11301	1.73431	1.33834	8.82246	119.41	0.635998
3.656	1	24	2	152	1	3	3	1.07272	19.1429	39.1429	2	Spontaneous	Live birth	2900	2.9	25.41	0	0	0	0	0	0	1	1									0	1	0	19.1429	52.7	22.8099	9.9	0	4.602	106.215	2.0832	8.85444	3.13414	2.58025	3.95302	48.9458	2.01958
3.657	0	25	3	156	1	0	2	-1.35947	22.1429	40.5714	2	Spontaneous	Live birth	3200	3.2	37.18	0	0	0	0	0	0	0	0									0	0	0	22.1429	60.5	24.8603	10.6	0	46.653	30.6548	1.39111	28.3744	2.66851	3.73134	7.71521	130.321	1.86239
3.658	1	31	4	155	2	5	3	-0.089835	16.1429	40.4286	1	Spontaneous	Live birth	3000	3	12.94	0	0	0	0	0	1	0	0	1								0	0	0	16.1429	48	19.9792	10.7	0	38.0879	1349.57	1.91452	16.9532	2.49089	0.432571	4.97627	35.0033	1.31939
3.659	0	25	2	156	1	4	2	-1.35947	20	40.8571	1	Spontaneous	Live birth	3600	3.6	60.19	0	0	0	0	0	0	0	0									1	1	1	20	64.7	26.5861	11.1	0	40.0269	681.644	4.93328	36.4214	3.42	1.15561	6.06253	7.4446	2.32104
3.66	0	32	2	153	1	0	1	-1.50315	20.4286	39.1429	2	Spontaneous	Live birth	3400	3.4	73.37	0	0	0	0															0	20.4286	47.4	20.2486	11.4		105.1	1987.31	1.88526	10.4567	2.90269	2.26241	0.977722	21.9123	3.57741
3.661	1	24	2	148.6	2	8	3	3.17135	24.2857	41	2	Spontaneous	Live birth	3300	3.3	42.72	0	0	0	0	0	0	0	1									1	0	1
3.662	1	30	2	157	1	2	1	-1.64683	20.2857	40.5714	2	Spontaneous	Live birth	2800	2.8	8.13	0	1	0	0	0	1	0	1									1	0	1	20.2857
3.663	0	27	2	153	1	4	1	-1.50315	23.1429	39.2857	2	Spontaneous	Live birth	3100	3.1	43.02	0	0	0	0	0	0	0	0									0	0	0	23.1429	59.4	25.3749	11.1	0	215.173	383.023	2.71167	4.72981	2.00753	1.87829	13.8702	39.6538	2.50776
3.664	0	22	2	158	1	0	2	-1.10752	17.8571	43.1429	1	Spontaneous	Live birth	3500	3.5	29.75	0	0	0	0	0	0	0	1									0	0	0	17.8571	56	22.4323	12.2	0	21.7808	106.215	0.904804	2.08103	1.94598	0.891195	9.47132	28.0094	1.99093
3.665	1	31	2	152	1	0	1	-1.50315	20.8571	39.2857	1	Spontaneous	Live birth	3100	3.1	32.22	0	0	0	0	0	0	0	0									0	0	0	20.8571	48.7	21.0786	7.5	0	27.9351	30.6548	2.04647	6.73597	1.75954	0.84432	6.83044	57.7781	13.1471
3.666	1	27	1	153	2	7	1	-1.44962	18.4286	40.7143	2	Spontaneous	Live birth	3500	3.5	65.2	0	0	0	0	1	0	1	0									0	0	0	18.4286	60.7	25.9302	11.2	1	17.6654	442.597	6.04287	17.6822	2.9608	2.4566	12.9482	60.5701	1.79054
3.667	1	29	2	155	2	8	1	-1.44962	23.7143	36.14	2	Spontaneous	Live birth	2700	2.7	57.3	0	0	1	0	0	0	0										0	0	0	23.7143	50.4	20.9781	10	0	11.3117	938.404	1.73923	15.1365	2.31139	1.13539	8.46197	69.8917	0.896758
3.668	0	27	3	155.4	1	0	2	-0.343319	17	37.8571	1	Spontaneous	Live birth	2200	2.2	1.79	1	1	0	0	1	0	0	0									0	0	0	17	55.4	22.9408	10.4	1	7.95947	38.2362	1.16112	3.60947	2.06882	1.51439	12.6463	22.3831	2.80379
3.669	1	26	3	153	2	5	2	-1.30594	16.7143	34.4286	2	Spontaneous	Live birth	2500	2.5	75.45	0	0	1	0	0	0	0										1	1	0	16.7143	43.5	18.5826	10.1	0	7.95947	123.782	1.40554	7.96904	1.50631	0.920426	4.35681	32.6752	16.9091
3.67	0	25	2	156	2	6	3	2.17904	17.4286	38.5714	2	Spontaneous	Live birth	2900	2.9	33.06	0	0	0	0	0	0	0	0									0	0	0	17.4286	73.5	30.2022	10.3	0	11.3117	65.1471	1.17544	2.58693	2.6095	1.25075	49.8305	36.3991	5.63314
3.672	1	26	2	156	2	6	2	-1.30594	19.5714	39.4286	2	Spontaneous	Live birth	3600	3.6	84.11	0	0	0	0	0	0	0	0									0	0	0	19.5714	52	21.3675	11.5	0	7.95947	275.029	1.75381	4.38389	2.06882	0.932105	8.4556	34.5379	0.649028
3.673	1	27	2	152	2	5	2	-0.48625	16.4286	36.5714	1	Spontaneous	Live birth	2800	2.8	49.13	0	0	1	0	1	0	0	0										0	0	16.4286	42.8	18.5249	9.1	1	34.5013	1661.7	9.83405	5.44477	2.09272	2.45417	3.30498	33.1474	5.43566
3.674	1	24	2	155	1	4	2	-1.35947	18.2857	38.71	2	Spontaneous	Live birth						0	0	0	0	0	0												18.2857	47.2	19.6462	11.8	0	8.06416	87.0666	3.89598	9.48872	0.930248	2.63926	3.88285	59.4292	0.798982
3.675	0	22	2	154	1	0	1	-1.50315	21.7143	37.7143	1	Spontaneous	Live birth	2500	2.5	9.17	0	1	0	0	1	0	0	0									0	0	0	21.7143	62.3	26.2692	10.9	1	15.3431	161.786	2.07585	22.2648	2.37144	2.2286	9.10243	156.274	3.54213
3.676	0	23	3	153.1	2	5	3	1.36384	23	38.8571	1	Spontaneous	Live birth	3800	3.8	91.12	0	0	0	0	0		0	0									0	0	0	23	64.8	27.6455	12.6	0	19.7961	30.6548	2.35583	6.47282	2.55029	4.1788	13.3075	42.9066	1.91308
3.677	1	28	2	152	2	8	2	-1.30594	18.2857	40.5714	1	Spontaneous	Live birth	3100	3.1	17.86	0	0	0	0	0	0	0	0									0	0	0	18.2857	47.6	20.6025	13.5	0	9.73451	313.648	2.223	12.4282	3.53336	1.79324	5.19559	21.9123	7.10874
3.678	0	29	2	160	3	10	3	0.493317	21.1429	35	1	Spontaneous	Live birth	3100	3.1	92.43	0	0	1	0	0	0	0										0		0	21.1429	49.5	19.3359	12.4	0	110.536	30.6548	2.6862	15.261	2.78797	3.45572	2.6455	36.6767	1.5337
3.679	0	29	3	150	1	0	3	6.17881	19.4286	39.8571	2	Spontaneous	Live birth	3100	3.1	35.49	0	0	0	0	0	0	0	0									0	0	0	19.4286	66.7	29.6444	12.9	0	21.0606	343.364	2.71563	16.9594	3.82828	3.1826	16.7036	107.581	12.2616
3.681	1	23	2	150	2	8	2	-0.181516	17.5714	39.4286	1	Spontaneous	Live birth	3200	3.2	39.76	0	0	0	0	0	0	0	0									0	0	0	17.5714	42	18.6667	11.4	0	242.756	3512.43	3.14892	68.1158	2.39374	3.86549	10.8878	69.9961	1.71558
3.683	0	29	3	152	2	5	3	0.477905	18.5714	40	1	Spontaneous	Live birth	3000	3	16.29	0	0	0	0	0	0	0	0	1								0	0	0	18.5714
3.684	1	23	2	154	2	5	2	-0.67196	24.4286	40	2	Spontaneous	Live birth	3500	3.5	72.26	0	0	0	0	0	0	0	1										0	0
3.685	0	30	3	155	3	10	3	5.88686	21	38.7143	1	Forcep/vaccuum	Live birth	3600	3.6	83.1	0	0	0	0	0	0	0	0									0	0	0	21	60.4	25.1405	8.4	0	8.06416	197.721	2.58729	21.0231	2.44344	2.27446	14.4806	70.8131	7.70805
3.686	0	24	2	154	1	4	2	-0.725491	17.8571	40.7143	1	Spontaneous	Live birth	3400	3.4	42.29	0	0	0	0	0	0	0	0									0	0	0	17.8571	55.5	23.4019	12.3	0	203.13	936.04	4.79707	37.45	1.5782	1.49631	3.32212	39.8301	9.5905
3.687	1	28	4	149.6	2	7	2	-0.420009	19	37	1	Spontaneous	Live birth	2500	2.5	15.95	0	0	0	0	1	0	0	0										0		19	46.6	20.822	9.8	1	45.2902	30.6548	3.82942	21.1977	2.5301	1.57834	10.2612	52.381	1.7719
3.688	1	21	2	155	1	0	1	-1.50315	19.4286	39.29	2	Spontaneous	Live birth	3300	3.3	63.02	0	0	0	0	1	0	0	0									0	0	0	19.4286	54.7	22.768	11.3	1	25.9018	2992.21	3.79616	14.038	2.6901	2.92769	15.2703	86.0264	2.25686
3.689	0	26	3	160	2	6	3	8.25051	20.2857	39	1	Spontaneous	Live birth	2900	2.9	19.38	0	0	0	0		0	0	1									0	0	0	20.2857	52.2	20.3906	11.5		119.595	177.147	2.04499	8.26085	1.86321	1.99733	0.48904	126.469	1.84245
3.69	0	24	2	161	1	2	3	11.207	16.5714	40.5714	1	Spontaneous	Live birth	3200	3.2	25.37	0	0	0	0	0	0	1	0									0	0	0	16.5714	64.9	25.0376	11	0	15.9441	294.011	3.62992	19.9756	3.67488	1.04922	5.76465	17.75	1.05316
3.691	1	25	2	158	2	6	2	-0.629929	17.1429	38.8571	1	Spontaneous	Live birth	3400	3.4	67.16	0	0	0	0	0	0	0	0									0	0	0	17.1429	57.3	22.9531	11	0	54.3216	205.299	3.39751	22.2452	2.44344	3.26591	9.56736	87.6816	1.28468
3.692	1	22	2	150	3	10	2	-0.207047	18.1429	37.8571	1	Spontaneous	Live birth	2900	2.9	35.25	0	0	0	0	0	0	0	0									1	0	1	18.1429	50.6	22.4889	10.8	0	100.776	781.414	2.87987	17.8853	2.22375	1.50966	1.64186	129.547	2.17265
3.693	0	22	3	157	1	0	3	0.280694	20.1429	38.43	2	Spontaneous	Live birth	3000	3	45.54	0	0	0	0	0	0	0	0	0											20.1429	49.2	19.9602	11.3	0	59.2417	1743.1	6.44585	38.7736	4.07954	6.36879	2.73634	112.746	2.63462
3.695	0	26	2	154	2	6	2	-0.88188	21.5714	39.86	1	Spontaneous	Live birth	3100	3.1	25	0	0	0	0	0	0	0	0									0	0	0	21.5714	52.2	22.0105	13.2	0	58.6868	578.021	3.07348	28.0998	0.338126	1.46415	2.88432	120.289	1.6943
3.696	1	32	3	166	2	5	3	1.17827	18.5714	38.8571	1	Spontaneous	Live birth	2900	2.9	21	0	0	0	0	0	0	0	0									0	0	0	18.5714	58.2	21.1206	11.4	0	18.1065	176.979	2.5619	15.4833	2.12253	1.57222	2.81519	30.9075	2.15906
3.697	1	28	2	154	2	8	3	2.56996	19.1429	39	1	Spontaneous	Live birth	2800	2.8	13.16	0	0	0	0	0	0	0	0									0	0	0	19.1429	47.8	20.1552	10.9	0	32.1341	224.087	2.64143	30.2129	2.87153	2.2876	3.26689	120.289	3.14403
3.698	1	25	2	154	1	0	1	-1.64683	16.8571	35.7143	2	Spontaneous	Live birth	3000	3	87.6	0	0	1	0	1	0	0										1	1	0	16.8571
3.699	0	25	2	150	1	0	1	-1.50315	17.2857	38.5714	2	Spontaneous	Live birth	3500	3.5	85.51	0	0	0	0	0	1	0	0										0	0	17.2857	46.3	20.5778	13.7	0	28.4109	614.555	2.63149	7.14187	2.82226	3.95231	0.904566	22.7327	0.390625
3.7	1	19	2	156	2	5	2	-0.325196	22.4286	42.8571	1	Spontaneous	Live birth	3600	3.6	39.25	0	0	0	0	0	0	0	0	0								1	1	1	22.4286
3.701	1	33	2	156	3	12	3	3.2691	22	36.7143	2	Spontaneous	Live birth	2500	2.5	25.13	0	0	1	0	0	0		0									0	0	0	22	44	18.0802	10.7	0	326.242	1354.7	4.66904	18.9508	1.13134	2.1458	3.50501	77.1223	1.66384
3.702	1	29	4	156	1	4	2	-0.82714	21.2857	36.1429	2	Spontaneous	Live birth	3100	3.1	87.89	0	0	1	0	1	0	0										1	0	0	21.2857	47.3	19.4362	10.3	1	153.793	1542.42	10.3039	19.6162	1.86728	3.47137	2.1841	47.5458	47.0797
3.703	0	22	2	153	2	6	2	-1.16924	20.1429	41.2857	2	Spontaneous	Live birth	3000	3	14.57	0	0	0	0	1	0	0	0									0	0	1	20.1429	48.2	20.5904	8.8	1	17.0867	90.2369	5.15495	17.6261	2.94192	2.27535	4.40822	104.132	4.28043
1.091	1	19		150	1	0	1	-1.74586	21.1429	26.71			Spontaneous abortion (<28 wks)							1															0	21.1429	53	23.5556	12.2		6.8233	30.6548	1.44939	16.0994	2.52843	5.55634	3.6633	182.013	1.74343
1.119	1	18		150	1	0	2	-1.35023	22.7143	23.2857	1	Spontaneous	Spontaneous abortion (<28 wks)							1	1												0	0	1	22.7143	53	23.5556	7.9	1	19.9471	92.4397	4.37705	6.8857	8.30793	2.45287	2.86974	74.3551	25.4224
1.12	1	18		160	2	8	2	-1.2967	16.2857	39.1429	2	Spontaneous	Still birth (28 wks or more)							1	0	1	1	1	0	1							0	0	1	16.2857	54	21.0938	12.2	0	6.68471	101.697	1.39385	10.5731	2.0758	1.97291	6.6294	15.5352	0.59865
1.176	1	16		150	2	7	3	0.206765	16.2857	40.5714	1	Spontaneous	Still birth (28 wks or more)							1	1	0	0	0	0								0	0	0	16.2857	57.7	25.6444	9.3	1	9.80648	159.594	7.32498	18.6987	16.0638	3.42639	3.16158	7.76896	1.64589
1.241	1	17		155	2	7	2	-1.2967	17.4286				Spontaneous abortion (<28 wks)							1	1	0			0											17.4286	47	19.563	8.69	1	20.663	152.603	4.99408	8.92835	9.46694	1.27015	5.25268	21.0683	13.9521
1.664	1	23	2	150	1	4	2	-1.35023	23.7143	28	1	Spontaneous	Still birth (28 wks or more)							1	1	1												0		23.7143	53	23.5556	11.9	1	18.6158	30.6548	1.32088	13.6238	2.80453	1.09962	4.53201	13.9217	4.26746
1.697	0	24	3	154	1	0	2	-1.35023	19.8571	27.8571	1	Spontaneous	Spontaneous abortion (<28 wks)							1	0	0												1		19.8571	69	29.0943	12.8	0	9.15103	30.6548	0.793493	12.8209	2.18664	0.968546	24.6959	50.8874	1.75042
1.717	0	24	2	150	2	5	1	-1.57243	21.1429	34.86	1	Spontaneous	Still birth (28 wks or more)							1	1	0	0													21.1429	46.1	20.4889	11.8	1	5.88149	54.6972	1.72549	10.8307	1.48467	0.522713	2.79674	41.254	0.483422
1.776	1	30	4	150	1	0	1	-1.76964	22.5714	31.2857	2	Spontaneous	Still birth (28 wks or more)							1	0	1			1									1		22.5714	52	23.1111	10.7	0	15.668	30.6548	3.15104	12.7164	2.03576	3.68594	6.07727	198.152	0.814664
2.04	0	21		168	3	12	3	12.6112	23.8571	41.2857	1	Spontaneous	Still birth (28 wks or more)							1	0	0		0	0									0	0	23.8571	83	29.4076	11.6	0	11.1772	30.6548	0.227464	5.15941	1.72246	1.03037	17.4153	38.265	0.390625
2.064	1	22	1	148	3	10	3	0.714137	21.7143	38.29	1	Spontaneous	Still birth (28 wks or more)							1	0	0	0	0											0	21.7143	60	27.3923	11.3	0	14.6162	659.723	2.46661	42.9231	4.70497	3.0075	21.3012	103.67	3.51068
2.114	1	17		150	2	8	2	-0.812879	20.7143	22.5714	1	Spontaneous	Spontaneous abortion (<28 wks)							1	0															20.7143	60	26.6667	10	0	17.6993	175.377	1.53356	8.77993	1.24917	3.98834	2.0355	289.915	3.351
2.144	0	16		150	1	0	1	-1.60013	18.8571	37.5714	1	Spontaneous	Still birth (28 wks or more)							1	0	0	1	0									1	0	0	18.8571	50	22.2222	10.1	0	15.0182	300.917	2.91982	37.2665	1.52369	1.2829	8.45682	10.4424	0.753748
2.3	0	22	1	155	2	6	1	-1.54865	16.4286	17.5714	2	Spontaneous	Spontaneous abortion (<28 wks)							1	0													0		16.4286	59.6	24.8075	12.1	0	16.2743	90.1265	0.438688	9.73577	1.82616	2.21575	8.1325	41.1182	0.718847
2.404	0	21	1	150	2	6	1	-1.54865	19	41.1429	2	Spontaneous	Still birth (28 wks or more)							1	1	0	0										1	1	1	19
2.423	1	17		158.1	1	4	2	-1.20655	20.1429	41	1	Spontaneous	Still birth (28 wks or more)							1	1	1	1	1	1	0	1	0					1	1	0	20.1429	55	22.0039	12.1	1	8.35522	226.955	1.16308	8.11396	1.61356	1.44673	4.73486	71.0264	2.51219
2.424	1	16		150	2	6	3	0.409019	24.2857	30.5714	1	Spontaneous	Still birth (28 wks or more)							1	1	0	0											0	1	21.7143	46	20.4444	9.4	1	30.1733	3393.88	8.99186	15.389	20.8855	2.07979	1.10476	56.7952	43.1271
2.672	1	29	3	168	2	8	1	-1.44038	20.2857	35.5714	2	Spontaneous	Still birth (28 wks or more)							1	0	0	0										1	0	0	20.2857	58	20.5499	12.6	0	16.3372	421.592	2.54897	11.8568	2.53529	4.35276	9.82505	179.908	1.49287
2.738	1	35	3	157	2	6	1	-1.44038	22.4286	26.71	2	Spontaneous	Spontaneous abortion (<28 wks)							1	0													1		22.4286	52	21.0962	11	0	30.2895	2998.99	3.07971	10.7039	38.7634	4.89798	26.323	4.85672	6.58628
2.77	1	36	3	151	3	10	3	6.36601	18.7143	24.1429	1	Spontaneous	Spontaneous abortion (<28 wks)							1	1				1								1	0	0	18.7143	55.9	24.5165	11	1	85.5662	156.449	1.79494	28.8737	2.76252	2.39457	6.82022	78.1149	0.859569
2.806	0	40	4	150	2	5	3	1.91248	18.8571	38.1429	1	Cesarean section	Still birth (28 wks or more)							1	0	0	0	0									0	0	0	18.8571	58.5	26	12.5	0	11.2825	943.076	3.27258	28.2937	0.635578	1.27659	25.7562	93.6254	1.53175
2.904	1	26	2	154	2	7	2	-0.848287	21.5714	36.57	1	Spontaneous	Still birth (28 wks or more)							1	0	0	0	0												21.5714	59	24.8777	11.3	0	12.8254	120.625	4.36427	21.9225	2.49079	2.41729	1.80822	97.4938	11.1831
2.938	0	33	4	150	2	6	1	-1.40497	18	31.1429	2	Spontaneous	Still birth (28 wks or more)							1	0	0	0		1	0								0	1	18	54.8	24.3556	12.4	0	12.8412	2491.49	2.47216	12.1513	4.87137	3.8052	5.50332	121.74	3.94196
2.978	1	33	4	155	2	5	3	1.7688	17.4286	39.29	2	Spontaneous	Still birth (28 wks or more)							1	0	0	0	0												17.4286	50	20.8117	12.5	0	41.9136	182.207	3.42901	24.6075	1.89027	2.0018	2.56176	44.4228	6.67527
3.033	1	20		156.5	2	7	3	1.09085	18.2857	39.7143	2	Spontaneous	Still birth (28 wks or more)							1		0	0	0										0		18.2857	53.6	21.8845	9.4		15.7178	4559.03	4.18896	25.4552	0.424568	2.15013	13.5764	75.2117	29.626
3.049	0	19		158	1	0	3	0.3816	19.5714	36.7143	1	Spontaneous	Still birth (28 wks or more)							1	1	1	1	0									0	0	1	19.5714	59.6	23.8744	9.5	1	27.8151	480.151	6.48897	15.4517	5.22251	1.99874	4.05546	21.2102	10.4962
3.114	1	19	1	151.4	2	6	2	-0.720826	16.2857	16.57	3	Spontaneous	Spontaneous abortion (<28 wks)							1	0															16.2857	45.3	19.7627	10.5	0	139.434	30.6548	2.45546	2.88273	3.10363	0.10504	4.01351	13.6748	2.03782
3.148	1	21	1	153	1	4	1	-1.64683	19.2857	32.2857	2	Spontaneous	Still birth (28 wks or more)							1	0													0		19.2857	50.3	21.4875	12.3	0	24.5469	493.537	4.06422	20.4265	2.55029	3.19419	7.15616	47.5521	8.25651
3.169	1	18		154	1	3	3	0.634294	22.1429	32	1	Spontaneous	Still birth (28 wks or more)							1	1	0	0										1	0		22.1429	64.5	27.239	11.3	1	96.4168	134.664	3.03981	4.81644	17.313	3.82083	14.4037	6.93828	2.60844
3.261	1	17		155	2	6	2	-0.88188	22.7143	40.8571	2	Spontaneous	Still birth (28 wks or more)							1	1	0	1	0									0	0	0	22.7143	57.6	23.975	11.4	1	64.0679	236.383	15.3139	11.6645	2.7729	7.55958	2.45479	44.3515	104.922
3.649	1	24	2	156	1	4	2	-0.287046	16.2857	42.1429	1	Spontaneous	Still birth (28 wks or more)							1	0	0	0	0									0	0	0	16.2857	60	24.6548	12	0	15.0841	137.4	1.38661	9.50412	2.48502	1.41511	15.1556	19.3242	1.80831
1.002	0	20		158	2	5	2	-0.704608	16												1															16	51	20.4294	11.1	1	4.602	81.0221	2.33496	9.93978	3.65375	0.932376	14.9477	13.4459	37.4419
1.008	1	19	1	153	3	10	3	1.51997	20.7143												0															20.7143	56	23.9224	9	0	11.4071	186.521	3.35279	12.792	1.18979	1.17843	3.84416	21.2455	13.2421
1.009	1	19	1	161	2	8	3	2.2195	16.2857												1	1		0												16.2857	47	18.132	12.3	1	14.9192	68.0431	1.0862	30.092	2.01073	2.25939	4.13028	15.1295	0.713362
1.028	0	17		155	2	5	1	-1.57243	20.5714												0	0														20.5714	52	21.6441	11.2	0	28.2798	362.844	8.2498	22.3108	9.94748	2.83234	32.9567	45.5722	36.5962
1.054	1	16		156	1	4	1	-1.76964	23.7143												1	0														21.4286	73	29.9967	10	1	55.1796	161.6	2.48317	20.7884	1.58112	1.66644	18.5035	21.9363	4.60635
1.068	1	22	1	160	3	10	3	5.3149	19.7143												0	1	0		0											18.7143	71	27.7344	13.1	0	11.7061	272.147	2.15954	31.6853	1.29737	0.994451	35.8377	23.3708	0.557401
1.073	1	24	1	154	1	0	2	-1.34558	26												1	0	0													22.8571	50	21.0828	9.69	1	11.7061	1440.95	6.96894	5.24158	0.160689	1.51761	0.416072	75.2109	2.84952
1.08	1	21	1	147	2	7	1	-1.44038	23.8571												1															23.8571	46	21.2874	9.6	1	72.1695	478.827	13.5573	3.15131	2.57461	2.05897	3.57923	19.4433	47.5169
1.089	1	16		150	2	8	2	-1.15302	21												1															21	53	23.5556	11.6	1	9.48893	772.037	10.0266	22.0314	7.48284	3.96083	4.4123	54.6557	30.8142
1.138	0	20		160	2	5	2	-1.24392	21.2857												1	1														21.2857	69	26.9531	12.6	1	9.15103	224.225	1.43265	19.4885	1.04894	1.68914	19.7396	23.2994	2.39393
1.175	1	18		160	2	7	1	-1.44038	19												1															19	53.5	20.8984	9	1	21.0483	472.211	8.20772	31.8388	11.2093	2.42391	4.86356	12.6587	11.8206
1.182	0	18		160	2	8	1	-1.46416	17												0	0														17	55	21.4844	11.7	0	18.4086	1322.51	2.28085	34.5206	1.89109	2.57587	16.7018	76.5626	4.33855
1.194	0	18		150	3	12	3	0.881598	25.7143												0															19.4286	60	26.6667	11.3	0	4.602	30.6548	0.605387	4.34179	2.42334	2.41597	9.27308	294.857	2.43288
1.202	1	18		160	1	0	1	-1.49391	21.1429												1															21.1429	48	18.75	9.19	1	21.9617	62.8963	1.26596	6.64132	7.3913	4.29367	14.6975	48.6642	9.10184
1.207	0	16		150	2	5	2	-0.872639	19.8571												1	1														19.8571	42	18.6667	9.8	1	6.81102	234.364	6.46212	6.03978	2.61398	1.33848	3.68606	63.5633	6.24866
1.218	0	18		150	2	5	1	-1.44038	19.5714												1	1	0													19.5714	59	26.2222	8.5	1	4.602	58.7731	1.25229	7.86934	9.30529	1.4374	11.2891	58.988	0.931306
1.243	1	21	1	152	1	4	2	-1.23033	19.5714												0	0	0													19.5714	55	23.8054	11.3	0	24.4544	62.7783	1.3014	9.50258	1.47437	2.77065	16.2655	73.9808	8.71203
1.617	0	25	2	157	1	4	1	-1.37401	24.7143												1															19.4286	48	19.4734	11.8	1	67.4784	765.426	3.87425	14.5805	3.67597	5.31632	5.10874	27.7895	13.4963
1.625	1	20	2	150	1	4	1	-1.62596	18.7143												0	0	0	0												18.7143	54	24	11.5	0	20.5379	146.001	1.29597	9.05117	1.82118	1.38119	4.01191	50.0528	1.67306
1.632	1	30	4	160	3	12	3	10.5273	17.2857												1															17.2857	61	23.8281	10.7	1	28.2798	175.93	13.5378	26.8294	0.938523	1.59861	4.92379	21.9302	96.0248
1.655	1	28	2	150	2	6	1	-1.69233	27												0															21.7143	49	21.7778	8	0	17.0777	303.353	2.27629	27.2355	2.85032	3.11538	13.5304	29.642	3.74775
1.714	0	34	4	150	1	4	2	-1.31482	16.4286												0	1														16.4286	51.9	23.0667	11.4	0	5.88149	343.345	1.83834	14.0719	3.66913	2.15271	9.12756	17.2594	2.94238
1.745	1	28	2	150	1	0	2	-1.29745	24.2857												1	0														20	54	24	10.7	1	9.80648	284.637	5.8883	16.9575	4.04618	1.25186	3.56265	104.747	16.5063
1.751	0	26	4	150	1	0	2	-1.3218	19.7143												0	0														19.7143	56	24.8889	10.9	0	15.4973	225.537	1.75054	18.3112	2.11969	1.71899	13.5944	149.871	12.3338
1.781	1	22	2	150	2	8	2	-1.01632	17.1429												1	0	0													17.1429	47	20.8889	11.1	1	15.668	742.917	5.10244	10.4004	2.55065	2.28603	11.3181	67.9346	9.40298
1.819	1	24	2	155	2	8	2	-1.2967	18.1429												0															18.1429	51	21.2279	9.9	0	8.99401	47.6061	4.4398	8.5464	3.66512	1.59698	4.4856	62.3001	0.733359
2.014	0	23		165	1	4	2	-0.974763	19.4286												1															19.4286	64	23.5078	8.19	1	235.815	367.047	5.49103	29.9737	0.744502	1.89209	8.20081	14.1163	23.4785
2.016	1	23	1	175	2	8	3	1.51685	23.1429												0															23.1429	67	21.8776	10.6	0	16.3534	1497.87	4.28192	25.2932	2.11252	1.4997	11.6322	141.624	5.93655
2.024	0	18		150	1	0	2	-0.377472	26												1
2.025	1	21	1	157	2	9	3	1.22949	21.4286												0	0		0	0											21.4286	46.5	18.8649	9.8	0	17.7266	428.242	4.43796	63.9421	2.61707	2.86781	4.3554	29.8043	2.08886
2.035	0	19	1	150	2	8	3	-0.0805944	25.5714												0
2.036	0	18	1	159	2	6	3	0.605481	26.8571												0
2.051	0	16		150	1	4	3	1.87633	22.4286												1				0											22.4286	65	28.8889	9.6	1	9.12267	235.673	3.6825	20.7004	3.888	3.26017	24.41	26.0365	5.84544
2.077	0	28	1	155	3	12	3	3.75286	19.4286												1															19.4286	59	24.5578	12.1	1	4.602	68.6961	0.642874	11.3753	1.89399	1.0363	17.7219	65.4664	0.41629
2.089	1	21	1	154	1	4	1	-1.74586	18.1429												1	1			0											18.1429	68	28.6726	11.8	1	11.8694	75.5893	0.949061	8.00169	1.22292	1.24551	8.73271	41.7301	0.851013
2.09	1	23	1	155	3	12	3	11.6927	18.1429												0	0	0													18.1429	78	32.4662	12.6	0	58.095	769.646	1.52068	30.7358	2.37245	3.0805	33.1828	22.2479	7.84751
2.098	1	18		150	3	10	3	0.318507	19												0	0	0													19	57	25.3333	8.5	0	9.70682	54.0694	1.93618	4.08577	3.11417	2.41701	4.38905	19.0432	4.6367
2.102	0	16		150	2	8	1	-1.69233	16.8571												1	1	0													16.8571	50	22.2222	9	1	57.5831	65.3452	2.85143	5.75888	2.88769	2.80184	4.95805	20.2413	9.93332
2.108	1	20		165	2	8	3	2.41639	21.1429												0	0														21.1429	57	20.9366	10.9	0	7.92816	642.695	0.653448	7.06401	3.00111	3.5446	17.0097	203.266	2.18659
2.109	0	19		150	3	12	3	8.89179	23.2857												0															23.2857	46	20.4444	7.9	0	5.83072	71.9433	0.604868	5.24098	0.941264	2.44534	4.95084	133.027	0.770919
2.112	1	22	1	150	3	12	3	0.384944	17.5714												0															17.5714	65	28.8889	13.8	0	4.602	42.3533	0.354567	6.40969	1.72943	0.591951	10.2799	41.5861	0.962363
2.117	0	18		150	2	7	2	-1.04934	18.1429												0															18.1429	48	21.3333	13.2	0	4.602	159.428	1.15054	7.45819	0.1213	1.61622	1.8622	17.0566	1.02582
2.118	1	19		160	2	9	3	3.36976	23												0	0														23	55	21.4844	11.4	0	7.92816	171.649	1.36669	18.7019	1.96523	2.70704	16.0729	97.9976	9.25507
2.122	0	21	1	165	3	14	3	11.4382	17.8571												0	0			0											17.8571	53	19.4674	12	0	12.7398	616.664	2.99936	25.5554	2.71686	1.50449	7.16088	50.4483	3.82824
2.132	0	22		130	2	6	3	7.18851	16.7143												0	0	0		0											16.7143	50	29.5858	10.9	0	7.92816	80.5774	1.6498	3.70418	3.11417	3.30275	12.2938	41.1671	5.22605
2.136	1	16		155	2	7	3	2.99459	17.7143												0	1														17.7143	50	20.8117	12.9	0	7.92816	39.9436	0.472661	14.8482	3.05768	1.25407	10.6172	14.2993	1.37332
2.15	0	19	1	167	2	6	1	-1.61708	17.8571												0															17.8571	53	19.0039	12.2	0	8.51396	178.82	1.40128	5.59795	2.1565	1.18053	10.6871	94.9012	2.09519
2.169	1	18		155	1	3	3	0.00955387	16.8571												1															16.8571	53	22.0604	11.4	1	264.93	485.455	14.719	22.6314	9.74881	4.32826	7.24312	8.88121	31.834
2.172	0	17		155.5	2	8	3	-0.120246	16.4286												0															16.4286	60	24.8136	10.8	0	6.24169	30.6548	2.77103	49.2846	2.95403	5.22014	10.3438	25.1818	10.7539
2.206	1	16		150	2	5	1	-1.44038	20.4286												1	0	0													20.4286	52	23.1111	9	1	14.0651	584.763	8.78724	19.3585	7.08151	1.52928	4.29312	33.1906	6.39048
2.217	0	27	1	150	3	12	3	3.31611	19.5714												0															19.5714	54	24	12.6	0	12.7122	49.9369	1.87043	10.4582	2.79057	4.49855	11.5293	103.028	0.541392
2.296	0	23	1	150	2	9	1	-1.46416	23.4286												1	0														23.4286	56	24.8889	11	1	4.602	149.099	2.19339	15.8066	4.82258	1.73539	12.6161	188.961	0.390625
2.313	0	21	1	158	2	5	2	-1.2967	22.7143												1	0	0													22.7143
2.315	1	24	1	150	2	7	2	-0.980911	23												0	0														23	60.9	27.0667	12.1	0	24.9013	1623.99	6.5078	45.5986	1.82616	2.33309	5.69186	64.8065	4.65642
2.317	0	18	1	169	2	8	3	2.21722	24.4286												0	0	0
2.369	0	23	1	155.5	2	7	3	9.36114	14												1	0														14	57.4	23.7384	13.2	1	10.6978	134.835	1.81359	17.4024	3.05593	1.19605	8.81038	7.06542	0.466979
2.378	0	18		150	2	7	2	-0.188865	19.5714												1															19.5714	49	21.7778	11	1	128.233	1008.79	9.5998	57.2738	3.74643	3.05923	20.8886	135.75	22.7472
2.437	0	16		150	2	7	3	0.0630852	18.5714												1															18.5714	45	20	7.2	1	50.094	769.955	6.65369	32.2191	6.15894	1.28398	6.19465	66.3612	34.4304
2.462	1	16		150	1	0	3	0.908094	20												1	0	0													19.8571	55	24.4444	8.8	1	29.8898	199.659	15.5572	29.3432	3.6834	3.14336	3.43455	54.8185	89.1434
2.495	0	25	1	155	2	7	1	-1.40497	19.1429												1															19.1429	54	22.4766	12.3	1	26.5774	2823.31	1.73212	14.3752	1.7892	2.78981	7.45037	41.2482	3.16449
2.59	1	22	1	150	2	7	3	1.7688	20.1429												0	0	0													20.1429	48.8	21.6889	10	0	12.4379	42.1211	2.60548	23.227	1.84154	2.82377	15.8443	43.2319	5.35567
2.611	0	31	3	153	1	0	2	-1.17607	19.5714												1															19.5714	59	25.204	9.19	1	16.1244	786.877	1.95068	13.3032	3.20739	1.17276	5.94869	12.4466	5.45878
2.612	0	31	3	160	3	12	3	0.934381	23.7143												0															23.7143	60	23.4375	12	0	4.602	211.649	0.942347	14.9811	6.09293	3.70626	3.6036	14.3235	44.3425
2.616	1	42	4	150	1	2	2	-0.334078	23.2857												0	0	0													23.2857	52	23.1111	12.8	0	33.1709	35.0306	0.398696	7.42507	0.628848	0.480755	2.61466	52.569	0.390625
2.639	0	21	2	159	1	0	2	-1.08303	20.4286												1															20.4286	46	18.1955	12.3	1	6.86233	127.342	1.48704	10.0168	2.61162	4.15356	2.85929	51.2214	0.911302
2.649	0	28	3	152	2	5	2	-1.01575	16												0	0	0	1												16	48	20.7756	11.5	0	360.069	222.7	9.61922	5.62917	1.96523	1.75934	0.692201	7.74665	30.6226
2.656	0	22	2	150	2	7	3	9.24728	17.2857												0															17.2857	60	26.6667	11.3	0	8.84717	1087.83	1.0246	9.84526	2.08224	2.9664	7.10585	75.9008	7.8243
2.676	0	24	2	160	1	0	1	-1.37401	21.8571												0	0														21.8571	55	21.4844	11.7	0	15.0182	500.628	4.37405	25.1584	1.06781	8.89749	19.7039	87.9701	11.6476
2.791	1	23	2	160	1	4	2	-0.242397	21.8571												0															21.8571	57.5	22.4609	9.3	0	127.561	367.572	7.23929	18.8642	2.76252	2.76379	4.55483	22.2876	36.3975
2.836	1	26	2	150	2	5	2	-1.2967	16.1429												0				0											16.1429	45	20	11.8	0	14.9966	336.469	2.08032	34.3865	2.96006	4.4717	5.25326	64.0368	2.07107
2.841	0	29	3	150	1	0	3	2.15434	19.4286												1	0														19.4286	52.9	23.5111	10.3	1	23.1187	589.631	3.41751	40.2625	2.23358	3.74726	7.4315	50.5452	4.73908
2.889	0	30	3	158	2	9	1	-1.54865	21.2857												0															21.2857	58	23.2335	11.3	0	6.31782	79.8862	0.989966	29.1	2.0539	1.58464	4.13709	139.821	1.36147
2.903	0	24	2	150	2	7	3	0.259548	16.4286												1	0			0	0										16.4286	59	26.2222	13.6	1	19.1523	30.6548	2.20105	24.9309	2.88293	0.833615	10.8948	26.1505	2.58953
2.913	0	29	3	150	1	0	3	-0.0193782	21.4286												1															21.4286	55	24.4444	9.8	1	19.1523	499.156	5.85053	38.126	3.44	0.840886	9.68992	21.766	5.5483
2.984	0	28	3	165	2	9	2	-1.10024	22.5714												0	0														22.5714	53	19.4674	11.1	0	11.0313	106.649	0.684901	8.79744	0.524497	0.577564	2.17339	94.7778	1.90742
3.068	0	20	1	159	3	13	3	6.20265	20.8571												0															20.8571	48.3	19.1053	11.3	0	9.71625	47.7349	1.03878	10.2216	2.23601	1.49098	17.6044	108.913	0.73562
3.094	1	23	1	152	3	11	3	0.217585	18.1429												0															18.1429	45.1	19.5204	10.6	0	24.5221	250.749	3.13437	31.4844	4.14725	2.22375	9.01174	35.9189	1.42913
3.117	0	19		149.9	1	3	2	-1.19842	21.8571												0	1														21.8571	48.9	21.7623	11.5	0	18.1416	642.55	2.44871	7.15586	2.09067	2.29751	16.3317	145.731	2.33343
3.176	0	23	1	153	1	2	2	-1.10752	20.8571												0															20.8571	57.8	24.6914	11.4	0	20.8046	213.198	1.46334	2.08103	2.06882	1.1296	5.04493	48.4813	13.6331
3.178	0	19		150	1	4	1	-1.50315	25.8571												1															20.5714	45	20	8.9	1	60.2432	89.6453	4.1401	6.73597	1.82199	2.98136	4.13364	258.329	8.41648
3.218	1	21		156	2	7	1	-1.61771	16.2857												0	0														16.2857	54.3	22.3126	13.1	0	25.3471	403.166	9.10602	12.6716	2.12253	3.53362	4.72404	34.4435	0.939053
3.287	1	18		160	3	11	2	-0.918466	16.7143												0	0	0	0												16.7143	56	21.875	10.4	0	86.7786	867.946	2.79366	31.5723	6.95136	14.6752	13.25	31.0762	3.81221
3.305	1	23	1	153	2	8	2	-1.19767	21.7143												0															21.7143	56.4	24.0933	12.6	0	33.2113	181.781	3.99615	7.43596	2.68522	1.87402	9.54132	23.2641	10.7967
3.626	1	28	2	150.4	1	4	2	-1.35947	20.8571												0															20.8571	53.4	23.6073	11.9	0	9.71625	124.962	1.46228	12.525	0.172975	1.30839	12.2278	32.4459	0.902751
[truncated: 25 more columns]
